# Supplementary material for: Comparative analysis demonstrates cell type-specific conservation of SOX9 targets between mouse and chicken
Source: Sci Rep. 2019 Aug 29;9:12560. doi: 10.1038/s41598-019-48979-4 (PMC6715657; doi:10.1038/s41598-019-48979-4)
Supplement: Supplementary file 2 — Supplementary Tables [file 41598_2019_48979_MOESM2_ESM.xlsx]

## Sheet: S1_ChIP_mouse_limb
Table S1.
Chromosome	Start	End	Gene Symbol
chr1	4404607	4404984	-
chr1	6390735	6391304	Fam150a
chr1	7119091	7119942	Pcmtd1
chr1	7397637	7398308	Gm26901
chr1	9564228	9565228	2610203C22Rik,Adhfe1,Gm6161
chr1	9805219	9805893	Gm6195,Sgk3
chr1	9952336	9952848	Snhg6
chr1	9953008	9953803	Snhg6
chr1	10037681	10038608	Cops5,Cspp1
chr1	11774575	11775202	A830018L16Rik
chr1	12000238	12001081	-
chr1	12016537	12017167	-
chr1	12092000	12093681	-
chr1	12500161	12500990	-
chr1	12615312	12616006	-
chr1	12690063	12691001	Sulf1
chr1	13372140	13372934	Ncoa2
chr1	13668826	13669459	Lactb2,Xkr9
chr1	13849137	13849656	-
chr1	14513299	14514324	-
chr1	14736721	14737328	-
chr1	15805257	15805706	Terf1
chr1	17009298	17010042	Jph1
chr1	18938715	18939070	-
chr1	20466059	20466777	Pkhd1
chr1	20820094	20820830	Mcm3
chr1	21144376	21144813	-
chr1	22036076	22036864	-
chr1	22201203	22202159	-
chr1	22206793	22207462	-
chr1	23255765	23256313	Gm6420
chr1	24176963	24177896	-
chr1	24195680	24196634	Col9a1
chr1	24230229	24231021	Col9a1
chr1	25542734	25543452	Bai3
chr1	30413009	30413578	-
chr1	32363490	32364056	Khdrbs2
chr1	33457133	33457617	Prim2
chr1	36511502	36512201	Cnnm3
chr1	37350576	37351596	-
chr1	37362613	37363370	Inpp4a
chr1	37538046	37538575	Mgat4a
chr1	37687443	37688015	2010300C02Rik
chr1	37996916	37997581	Eif5b,Txndc9
chr1	38259498	38260158	-
chr1	38262047	38263117	-
chr1	38401609	38402140	Aff3
chr1	38642063	38642800	Aff3
chr1	38759947	38760982	-
chr1	39535192	39535911	Cnot11
chr1	39947643	39948183	-
chr1	39952981	39953531	Map4k4
chr1	40183015	40183528	-
chr1	40484032	40485174	Il18r1
chr1	40635312	40635900	-
chr1	40740447	40741422	Slc9a2
chr1	41526232	41526686	-
chr1	42097924	42098474	-
chr1	42305624	42306185	-
chr1	42362148	42362842	-
chr1	42478413	42478807	-
chr1	42504144	42504794	-
chr1	42822062	42823002	-
chr1	43305840	43306691	-
chr1	43358090	43358781	-
chr1	43714745	43715429	-
chr1	43933448	43934227	Tpp2
chr1	44585016	44585590	-
chr1	44678952	44679517	Gulp1
chr1	44720834	44721626	Gulp1
chr1	47468393	47468784	mmu-mir-6350
chr1	49457676	49458236	-
chr1	50257063	50257689	-
chr1	50840911	50841758	-
chr1	51893427	51894203	Myo1b
chr1	51996654	51997451	Stat4
chr1	52225345	52226162	Gls
chr1	52233169	52233651	Gls
chr1	52254177	52255016	-
chr1	52306261	52307295	-
chr1	52442085	52442954	-
chr1	53201675	53202369	Pms1
chr1	55225805	55226361	Gm10561,Rftn2
chr1	55890664	55891335	-
chr1	57095793	57096638	-
chr1	57266752	57267493	-
chr1	57528409	57529213	-
chr1	57649729	57650203	-
chr1	57707127	57707690	-
chr1	58143970	58144418	Aox3
chr1	58270272	58270787	Aox2,Gm15759
chr1	58392491	58393386	Bzw1
chr1	58714348	58715044	Cflar
chr1	58743112	58743740	Cflar
chr1	59037541	59038187	-
chr1	59448298	59448813	-
chr1	59449367	59449809	-
chr1	59481471	59482363	Fzd7
chr1	59505501	59506026	-
chr1	59516003	59516666	-
chr1	59548954	59549616	-
chr1	59561832	59562479	Gm973
chr1	59833492	59834303	Bmpr2
chr1	60618087	60618830	Gm23762
chr1	60850909	60851668	-
chr1	60908614	60909338	Ctla4
chr1	61302350	61303122	Gm11587
chr1	61321082	61322018	-
chr1	62312466	62312978	Pard3b
chr1	62701016	62701582	Nrp2
chr1	62971292	62972057	-
chr1	62987809	62988483	Ino80d
chr1	63627974	63628669	Dytn
chr1	63819721	63820348	-
chr1	64020627	64021238	Gm26649
chr1	64120912	64121459	Klf7
chr1	64505048	64505671	-
chr1	64791894	64792474	-
chr1	64808868	64809816	-
chr1	64847509	64848257	Plekhm3
chr1	65048579	65049462	Cryge
chr1	65165452	65166255	Idh1
chr1	66648290	66648718	-
chr1	71360804	71361352	-
chr1	71383830	71384476	Abca12
chr1	71894510	71895384	-
chr1	72037727	72038554	-
chr1	72060245	72061065	-
chr1	72307009	72307760	Xrcc5
chr1	72583099	72583978	Smarcal1
chr1	72760916	72761735	-
chr1	73363360	73364259	-
chr1	73394862	73395550	-
chr1	73504478	73504907	-
chr1	73514074	73514684	-
chr1	73797629	73798562	-
chr1	74101885	74102417	Tns1
chr1	74177004	74177736	-
chr1	74389892	74390523	Ctdsp1,Mir26b
chr1	74587754	74588674	Bcs1l,Gm25035,Zfp142
chr1	75301977	75302396	-
chr1	75435659	75436256	Gmppa
chr1	75559213	75560021	Gm15180,Slc4a3
chr1	75581641	75582566	-
chr1	75832973	75833895	-
chr1	75905194	75905716	-
chr1	76924717	76925527	-
chr1	77069078	77069905	-
chr1	78013710	78014269	-
chr1	78016525	78017256	-
chr1	78231686	78232397	-
chr1	79076669	79077238	-
chr1	79775813	79776255	-
chr1	79840591	79841143	Serpine2
chr1	81406815	81407321	-
chr1	81594270	81594907	-
chr1	81744356	81745158	Gm5530
chr1	81913313	81913872	-
chr1	82093082	82093735	-
chr1	82345344	82345914	Rhbdd1
chr1	82476374	82477401	Col4a4
chr1	82638591	82638999	Col4a3
chr1	83215857	83216559	-
chr1	84089312	84090198	Pid1
chr1	86358686	86359804	C130036L24Rik,Gm24148,Snora75,Snord82
chr1	86487036	86487985	-
chr1	86525023	86525884	Ptma
chr1	86643153	86643844	Gm22955
chr1	87030442	87031214	Dis3l2
chr1	87213603	87214151	Eif4e2
chr1	87471799	87472643	3110079O15Rik
chr1	87836898	87837720	Sag
chr1	88276908	88278136	Hjurp,Trpm8
chr1	88707269	88708123	Arl4c
chr1	89069804	89070373	-
chr1	89109334	89110101	Sh3bp4
chr1	89486020	89486809	-
chr1	89543394	89543822	-
chr1	89576896	89577534	-
chr1	89702553	89703182	Agap1
chr1	90278920	90279730	-
chr1	90354423	90354843	-
chr1	90357175	90357935	-
chr1	90396985	90397779	-
chr1	90434202	90434902	-
chr1	90775366	90776487	-
chr1	90776994	90777522	Col6a3
chr1	90896839	90897645	-
chr1	91249886	91250423	Ube2f
chr1	91380261	91381027	Ilkap
chr1	91459062	91459968	Per2
chr1	91532306	91532976	Asb1
chr1	91839111	91839814	Twist2
chr1	91977071	91977672	Hdac4
chr1	92334162	92334548	-
chr1	92379086	92379935	-
chr1	92400152	92400571	-
chr1	92635013	92635435	-
chr1	92700117	92700643	-
chr1	92934126	92934889	Capn10
chr1	93210097	93210752	-
chr1	93214369	93215262	-
chr1	93220550	93221200	E030010N08Rik
chr1	93343185	93343935	mmu-mir-6345,Pask,Ppp1r7
chr1	93478391	93479234	Hdlbp,42980
chr1	93803559	93804058	Dtymk,Ing5
chr1	94046383	94046958	Pdcd1
chr1	94871573	94872064	-
chr1	96121924	96122475	-
chr1	96387881	96388492	-
chr1	99123271	99124117	-
chr1	99661895	99662489	-
chr1	101530949	101531304	-
chr1	103551538	103552347	-
chr1	105424511	105425189	-
chr1	105663304	105664115	2310035C23Rik,Pign
chr1	106170789	106171735	-
chr1	106175971	106176660	Phlpp1
chr1	106388873	106389624	Phlpp1
chr1	106567966	106568631	Bcl2,D630008O14Rik
chr1	106759559	106760412	Kdsr
chr1	113383887	113384387	-
chr1	115962415	115962985	Cntnap5a
chr1	118459067	118459653	2900060B14Rik,Gm22710,Gm26080
chr1	118481174	118481812	Clasp1
chr1	118799022	118800207	-
chr1	118823429	118824004	-
chr1	118824979	118826072	-
chr1	118916370	118916928	-
chr1	118940584	118941278	Gli2
chr1	119437365	119438017	-
chr1	119457773	119458666	-
chr1	119837080	119837701	Ptpn4
chr1	119937871	119938431	-
chr1	119997129	119997791	Gm101,Sctr
chr1	120115464	120116162	3110009E18Rik,Dbi
chr1	120357142	120358036	-
chr1	120757454	120757945	-
chr1	120883540	120884182	-
chr1	121709238	121709680	-
chr1	124485827	124486394	Gm25578
chr1	125505532	125506123	-
chr1	125822865	125823393	Gpr39
chr1	126586846	126587617	-
chr1	126683762	126684719	Nckap5
chr1	126830046	126830922	Nckap5
chr1	127002945	127003633	-
chr1	127311610	127312246	Mgat5
chr1	127531127	127531867	Tmem163
chr1	127773594	127774212	Ccnt2
chr1	129311329	129311932	Thsd7b
chr1	130335277	130335774	-
chr1	130439076	130439647	Cd55,Gm15675
chr1	131107908	131108618	Gm25717
chr1	131202818	131203364	Rassf5
chr1	131527064	131528230	Fam72a,Srgap2
chr1	131541615	131542398	-
chr1	131555030	131555840	-
chr1	132436883	132437502	Dstyk
chr1	133329714	133330234	-
chr1	133596264	133597161	Gm23939
chr1	133695880	133696471	Lax1
chr1	133921197	133921850	Prelp
chr1	134005608	134006785	-
chr1	134816596	134817241	Ppp1r12b
chr1	135313520	135314271	Timm17a
chr1	136186914	136187493	Mroh3
chr1	136233768	136234506	5730559C18Rik
chr1	136362404	136363214	-
chr1	136385308	136385991	-
chr1	136670022	136670963	Gm19705
chr1	136682872	136684129	Gm19705
chr1	136728261	136728959	-
chr1	136729973	136730761	-
chr1	137330407	137330931	-
chr1	137653970	137654910	-
chr1	137919672	137920288	A130050O07Rik,Gm26979,Gm4258
chr1	138618932	138619497	Nek7
chr1	138663900	138664515	-
chr1	139421757	139422423	Zbtb41
chr1	142216665	142217226	-
chr1	145065080	145065709	-
chr1	150534471	150535213	-
chr1	150566253	150567027	-
chr1	150570692	150571312	Hmcn1
chr1	150815864	150816805	-
chr1	150949928	150950440	Hmcn1
chr1	151062176	151062935	Gm22756
chr1	151684534	151685207	Fam129a
chr1	151821160	151822120	Edem3
chr1	151889909	151890760	-
chr1	152021729	152023197	-
chr1	152090147	152090882	1700025G04Rik
chr1	152407486	152408125	Colgalt2,Gm15618
chr1	152902977	152903750	Smg7
chr1	153009770	153010222	Nmnat2
chr1	153659178	153659844	Rgs8
chr1	153689213	153689788	Rgs8
chr1	153861850	153862233	5830403L16Rik
chr1	153947515	153947972	-
chr1	153978250	153978803	-
chr1	154189912	154190471	-
chr1	156035628	156036420	Tor1aip1,Tor1aip2
chr1	156615316	156615880	Abl2
chr1	156718962	156719494	Fam20b
chr1	156733588	156734621	-
chr1	156808186	156808743	Ralgps2
chr1	157328242	157328568	Rasal2
chr1	157453066	157453643	BC026585
chr1	157952402	157953122	-
chr1	159763633	159764303	Tnr
chr1	161273187	161274113	-
chr1	161962497	161963299	4930558K02Rik,Pigc
chr1	161983984	161984994	4930558K02Rik
chr1	161999681	162001252	-
chr1	162007909	162008625	-
chr1	162008642	162009392	-
chr1	162014578	162016057	2810442N19Rik
chr1	162016699	162017474	Pigc
chr1	162039402	162040397	-
chr1	162072688	162073320	-
chr1	162074312	162075292	-
chr1	162126115	162127933	Dnm3
chr1	162186407	162188217	-
chr1	162216418	162218073	Dnm3os,Mir199a-2,Mir214
chr1	162238728	162239424	-
chr1	162293868	162294544	-
chr1	162299298	162299823	Dnm3
chr1	162333609	162334400	Dnm3
chr1	162570067	162570878	Vamp4
chr1	162871934	162872520	Fmo1
chr1	162959646	162960240	Fmo3
chr1	162968394	162968992	-
chr1	163281549	163282650	Gm20471,Prrx1
chr1	163312986	163313692	Gm26523,Prrx1
chr1	163423346	163424084	-
chr1	163500397	163501229	-
chr1	163657622	163658593	-
chr1	163721456	163722205	-
chr1	163723809	163724362	Gm2343,Mettl11b
chr1	163757268	163758114	-
chr1	163907149	163907972	Kifap3
chr1	163926868	163927500	Scyl3
chr1	164044151	164044776	Sele
chr1	165460238	165461113	Dcaf6,Mpc2
chr1	165783036	165783768	Cd247,Gm16565
chr1	165864598	165865113	Cd247
chr1	167220507	167221080	-
chr1	167523219	167523699	-
chr1	168382710	168383251	Pbx1
chr1	168432127	168432708	Pbx1
chr1	169458750	169459328	Gm5265
chr1	169531092	169531904	Nuf2
chr1	170605306	170605845	-
chr1	170867481	170868090	Atf6,Gm9929
chr1	171502972	171503807	Alyref2,B930036N10Rik,Gm24871
chr1	172026995	172027889	Vangl2
chr1	172307908	172308353	Igsf8
chr1	172632954	172633413	Dusp23
chr1	174655186	174655901	Fmn2
chr1	176039669	176040280	Pld5
chr1	176813911	176814959	Cep170,Sdccag8
chr1	176978049	176978513	Sdccag8
chr1	177446966	177447449	Gm26801,Zbtb18
chr1	177478226	177478867	-
chr1	177882770	177883222	-
chr1	177955361	177955854	-
chr1	178405948	178406796	Efcab2
chr1	178563017	178563810	-
chr1	178568807	178569434	-
chr1	178619378	178620106	-
chr1	178680613	178681419	-
chr1	178699913	178700382	-
chr1	178820950	178821740	-
chr1	178870987	178871525	Kif26b
chr1	179059173	179060031	-
chr1	179122073	179122806	-
chr1	179201231	179201875	-
chr1	179202181	179202700	Smyd3
chr1	179539821	179540673	Cnst,Tfb2m
chr1	179626047	179626876	Cnst
chr1	179903622	179905224	-
chr1	180195898	180196432	Adck3
chr1	180307729	180308342	-
chr1	180403770	180404517	Itpkb
chr1	180446272	180446802	6330403A02Rik
chr1	180639746	180640535	Lin9
chr1	180850348	180851424	Sde2
chr1	180945440	180946233	Tmem63a
chr1	181288786	181289611	-
chr1	181433346	181433793	Cnih3,Gm16539
chr1	182255793	182256653	-
chr1	182367572	182368444	-
chr1	182520346	182520914	Capn2
chr1	182685052	182685666	-
chr1	182980331	182981331	-
chr1	183107560	183108387	-
chr1	183133355	183134129	Disp1
chr1	183572758	183573337	-
chr1	183573718	183574290	-
chr1	183611851	183612692	-
chr1	184519088	184519762	-
chr1	184532437	184533079	-
chr1	184608797	184609292	-
chr1	185534371	185534965	-
chr1	185648281	185648811	-
chr1	185658214	185658775	-
chr1	185833974	185834844	-
chr1	185851295	185851859	-
chr1	186014225	186014836	-
chr1	186638938	186639313	-
chr1	186641084	186641697	Tgfb2
chr1	187214949	187215645	Gpatch2
chr1	187373149	187373693	-
chr1	187579882	187580597	-
chr1	187622298	187622650	Esrrg
chr1	188109762	188110211	-
chr1	188185662	188186524	Esrrg
chr1	188776264	188776815	Ush2a
chr1	189091713	189092303	-
chr1	189687848	189688518	Cenpf
chr1	189706950	189707786	-
chr1	189708802	189709638	-
chr1	189731426	189732477	-
chr1	189849381	189850177	Ptpn14
chr1	190513400	190514129	-
chr1	192642613	192643072	-
chr1	192664830	192665530	Hhat
chr1	192735884	192736941	Gm22265
chr1	192746732	192747534	Hhat
chr1	192755656	192756084	Hhat
chr1	192785392	192786239	-
chr1	192799267	192800391	-
chr1	192822324	192823527	-
chr1	193189247	193189786	Gm15872,Traf3ip3
chr1	194097220	194097841	-
chr10	3616034	3616998	-
chr10	3700091	3700764	-
chr10	3779279	3779979	Plekhg1
chr10	4041766	4042664	Mthfd1l
chr10	4620507	4621246	Esr1
chr10	5805156	5805850	Fbxo5
chr10	6987633	6988282	Ipcef1,Oprm1
chr10	7861268	7862169	Zc3h12d
chr10	8172961	8173467	-
chr10	8431853	8432407	Ust
chr10	8863168	8863940	Sash1
chr10	9532402	9533103	Gm9930
chr10	9547831	9548601	-
chr10	9600143	9600659	-
chr10	9772740	9773300	Stxbp5
chr10	9840054	9840428	Stxbp5
chr10	10444709	10445362	Adgb
chr10	12488359	12489258	-
chr10	12687887	12688510	Utrn
chr10	13106822	13108044	-
chr10	13108057	13108887	Plagl1
chr10	13250058	13250702	-
chr10	13270914	13271485	-
chr10	13295954	13296988	Phactr2
chr10	13376637	13377422	Phactr2
chr10	13415088	13415774	Phactr2
chr10	13753857	13754394	Aig1
chr10	14454356	14455147	Gpr126
chr10	15327210	15327932	-
chr10	15563968	15564631	-
chr10	16554377	16554835	-
chr10	16706096	16706684	-
chr10	17074366	17075575	-
chr10	18234983	18235665	Ccdc28a,Gm10827
chr10	18760159	18760695	-
chr10	19936129	19936757	Map3k5
chr10	21101858	21102496	-
chr10	21112777	21113520	-
chr10	21481687	21482305	-
chr10	21609830	21610369	1700020N01Rik
chr10	21621535	21622289	-
chr10	21913362	21914028	Sgk1
chr10	22203425	22203777	Gm26581,Gm26740,H60b,Raet1e
chr10	23035085	23035613	-
chr10	23488828	23489469	-
chr10	24192706	24193596	-
chr10	24340608	24341418	-
chr10	24387575	24388101	-
chr10	24458436	24459120	-
chr10	24648157	24648690	Enpp1
chr10	24664344	24665105	-
chr10	24754991	24755779	-
chr10	24869760	24870206	Med23
chr10	25295296	25295910	Akap7
chr10	25621030	25622104	-
chr10	26283413	26283843	L3mbtl3
chr10	26560395	26561047	-
chr10	28156033	28157127	Ptprk
chr10	28702754	28703462	Themis
chr10	30412647	30413268	-
chr10	31139425	31140077	-
chr10	31568089	31568658	Rnf217
chr10	32001112	32001828	-
chr10	32880071	32880746	-
chr10	34271466	34272283	-
chr10	34281871	34282611	-
chr10	34869966	34870801	-
chr10	36585003	36585913	Hs3st5
chr10	36973854	36974767	Hdac2
chr10	37138524	37139655	5930403N24Rik,Marcks
chr10	37250585	37251169	-
chr10	38670486	38671163	-
chr10	38964695	38965442	Lama4
chr10	39044462	39044995	Lama4
chr10	39552830	39553338	Fyn
chr10	40212376	40212992	-
chr10	40398115	40398913	-
chr10	40428443	40428997	Cdk19
chr10	40510949	40511797	-
chr10	40882948	40884140	Cdc40,Gm22948,Wasf1
chr10	41476817	41477610	Mical1
chr10	41518879	41519765	Cd164
chr10	42119471	42120320	-
chr10	42122654	42123713	-
chr10	42203318	42203765	Foxo3
chr10	42277422	42278381	Foxo3
chr10	42346846	42347342	Lace1
chr10	42481548	42482104	Lace1
chr10	42523398	42524528	Snx3
chr10	42723567	42724107	-
chr10	42860027	42860858	Scml4
chr10	43171681	43172563	9030612E09Rik,Sobp
chr10	43272857	43273762	-
chr10	43279443	43280211	-
chr10	43324990	43325452	Pdss2
chr10	43471397	43471986	Bend3
chr10	43577573	43578560	Cd24a
chr10	43721726	43722496	-
chr10	43981764	43982231	Aim1
chr10	44157247	44158207	-
chr10	44503449	44503929	Prdm1
chr10	44999602	45000402	Gm4795
chr10	45009275	45010128	-
chr10	45140306	45141072	Prep
chr10	45867011	45867728	-
chr10	45892351	45893141	-
chr10	45893641	45894562	-
chr10	46296071	46296459	-
chr10	47102289	47103287	-
chr10	47206121	47206624	-
chr10	49219615	49220064	Gm26543,Grik2
chr10	49730392	49731071	Grik2
chr10	50592043	50592693	Ascc3
chr10	50878676	50879275	-
chr10	52911223	52912149	Slc35f1
chr10	53420547	53421247	-
chr10	55375408	55375955	-
chr10	56839931	56840636	-
chr10	56868850	56869745	-
chr10	57039894	57040698	-
chr10	57232622	57233037	-
chr10	58601197	58602088	Edar
chr10	58941728	58942067	Sh3rf3
chr10	59292418	59292889	-
chr10	59461849	59463054	Mcu
chr10	59565756	59566597	-
chr10	59601396	59602278	-
chr10	59616409	59617250	Mcu
chr10	59720579	59721193	Micu1
chr10	59904536	59905146	-
chr10	59964737	59965342	-
chr10	60027225	60027942	Ascc1
chr10	60150895	60151677	-
chr10	60184957	60185619	-
chr10	60193238	60193712	-
chr10	60194799	60195721	Chst3
chr10	60199180	60199985	-
chr10	60202588	60203930	Chst3
chr10	61233283	61233831	Adamts14
chr10	61367447	61368145	Pald1
chr10	61679931	61680481	Sar1a
chr10	61695137	61695737	Tysnd1
chr10	61971040	61971689	Col13a1
chr10	62305833	62306480	Hk1
chr10	62792044	62792782	Ccar1
chr10	62865008	62865829	Tet1
chr10	63023816	63024535	Hnrnph3,Pbld2
chr10	63091140	63091672	Atoh7
chr10	63655270	63656008	Ctnna3
chr10	66209447	66210048	-
chr10	66494752	66495131	-
chr10	66890292	66891114	-
chr10	66891347	66891726	-
chr10	66935559	66936132	-
chr10	67060729	67061919	Reep3
chr10	67144176	67144709	Jmjd1c
chr10	67798891	67799451	-
chr10	67979443	67980080	-
chr10	68087008	68087441	-
chr10	68125837	68126532	-
chr10	68219367	68219818	Arid5b
chr10	68354485	68355208	-
chr10	68440454	68441404	1700040L02Rik
chr10	68536684	68537290	1700040L02Rik
chr10	68935525	68936310	-
chr10	69156641	69157304	Rhobtb1
chr10	69320586	69321739	-
chr10	69440013	69440659	-
chr10	70096195	70096754	Ccdc6
chr10	71306130	71306840	Gm20609
chr10	74966713	74967228	Gnaz,Rtdr1
chr10	75517584	75518374	Gucd1,Snrpd3
chr10	75556111	75556587	Fam211b,Ggt1
chr10	75578288	75578699	Ggt1
chr10	75590762	75591361	Ggt5,Gm9985
chr10	75880841	75882060	-
chr10	75893039	75893544	Derl3
chr10	76334456	76335007	Dip2a
chr10	76363133	76363621	-
chr10	76364962	76365360	Pcnt
chr10	76730108	76730684	Col6a1
chr10	77386812	77387389	Adarb1
chr10	79097377	79097903	2610008E11Rik
chr10	79654788	79655322	Madcam1,Odf3l2
chr10	79695846	79696550	Bsg
chr10	79854096	79854886	E130317F20Rik,mmu-mir-6910,Ptbp1
chr10	79997152	79997651	Abca7
chr10	80115318	80115936	Stk11
chr10	80159360	80160487	-
chr10	80167256	80168011	1600002K03Rik,Cirbp
chr10	80226095	80226674	Mum1
chr10	80399340	80400063	Mbd3
chr10	80433694	80434430	Tcf3
chr10	80578188	80579029	Gm26710,Klf16
chr10	80590157	80590761	Abhd17a
chr10	80621939	80622774	Csnk1g2
chr10	80754588	80755353	Dot1l
chr10	80854861	80855484	Lsm7,Sppl2b
chr10	80936466	80937106	-
chr10	81037029	81037700	Slc39a3
chr10	81176155	81176727	Eef2,Pias4,Snord37
chr10	81182402	81183381	Dapk3
chr10	81320332	81321161	Cactin,Tbxa2r
chr10	81384017	81384701	2210404O07Rik,Dohh,Fzr1,mmu-mir-6913
chr10	81432861	81433295	Nfic
chr10	81571245	81572234	Tle2
chr10	82353862	82354658	-
chr10	82903079	82903865	-
chr10	83088307	83089102	-
chr10	83103544	83104280	-
chr10	83107844	83108684	-
chr10	83130214	83131382	-
chr10	83134485	83135318	-
chr10	83140157	83140967	-
chr10	83145515	83146506	1700025N21Rik
chr10	83174573	83175230	Chst11
chr10	83689226	83689575	-
chr10	83704766	83705601	-
chr10	83726702	83727254	1500009L16Rik
chr10	83784968	83785898	-
chr10	83804862	83805940	-
chr10	83858461	83859244	-
chr10	84576319	84577160	-
chr10	84592913	84593445	Tcp11l2
chr10	84898705	84899361	Rfx4
chr10	84916906	84917717	Ric8b
chr10	85127824	85128385	Mterfd3
chr10	86032299	86033328	Fbxo7
chr10	86425457	86426235	Syn3
chr10	86545320	86545716	Gm6729
chr10	86705240	86706436	Gm25745,Hsp90b1
chr10	86972780	86973439	Gm16271,Stab2
chr10	87552710	87553243	Pah
chr10	89434696	89435271	Gas2l3
chr10	90484231	90484841	Anks1b
chr10	91171404	91172075	Tmpo
chr10	91181684	91182374	-
chr10	91187760	91188429	-
chr10	91236684	91237536	-
chr10	91241011	91241936	-
chr10	91858797	91859764	-
chr10	93255291	93255878	Elk3
chr10	95143202	95144113	-
chr10	95193952	95194516	-
chr10	95199449	95199980	Cradd
chr10	95385972	95386584	-
chr10	95399137	95399957	Socs2
chr10	95729687	95730621	-
chr10	95897514	95897987	Gm24433
chr10	96125631	96126328	-
chr10	96266450	96266872	-
chr10	96397439	96398734	-
chr10	96500073	96500955	-
chr10	96540270	96541101	-
chr10	96666000	96666755	-
chr10	96693441	96694058	-
chr10	96697383	96698109	-
chr10	96733745	96734495	-
chr10	96876509	96877197	-
chr10	97557954	97558731	-
chr10	97566031	97566824	Lum
chr10	97690488	97691282	Ccer1,Gm10754
chr10	97997115	97997814	-
chr10	98407340	98408086	-
chr10	98704191	98705024	-
chr10	99229387	99230089	-
chr10	99243622	99244084	-
chr10	102927171	102927825	-
chr10	104702001	104702582	-
chr10	105484586	105485295	-
chr10	105532527	105533369	Tmtc2
chr10	105742760	105743223	-
chr10	106523745	106524356	Ppfia2
chr10	107123597	107124242	Acss3
chr10	107262089	107262800	Lin7a
chr10	107437488	107438139	-
chr10	107909445	107910463	Otogl
chr10	108152960	108153497	Ppp1r12a
chr10	109990417	109990959	Nav3
chr10	110063967	110064337	-
chr10	110099724	110100176	-
chr10	110500969	110501559	-
chr10	110557967	110558496	-
chr10	110911135	110911964	Gm22236
chr10	110918871	110919388	Csrp2
chr10	111516690	111517596	-
chr10	111925091	111925921	-
chr10	112193192	112193589	Caps2
chr10	112863519	112864123	-
chr10	112907570	112908251	-
chr10	113196008	113196555	-
chr10	113415043	113415571	-
chr10	113874512	113875098	-
chr10	114742802	114743418	Trhde
chr10	114815933	114816503	Gm15723
chr10	114859042	114859548	-
chr10	115309741	115310430	Rab21
chr10	115339088	115339632	-
chr10	115518614	115519522	-
chr10	115520063	115521033	Lgr5
chr10	115695882	115696506	-
chr10	115705694	115706489	-
chr10	115933994	115934811	-
chr10	116749317	116750166	-
chr10	117011109	117011509	Best3
chr10	117089360	117090574	Frs2
chr10	117162597	117163340	-
chr10	117672920	117673375	Cpm
chr10	117710354	117711080	Mdm2
chr10	117741205	117742082	-
chr10	117743871	117744678	Slc35e3
chr10	118720850	118721447	-
chr10	119100345	119100926	-
chr10	119108288	119108689	-
chr10	119219460	119219957	Cand1
chr10	119239804	119240426	Cand1
chr10	119691456	119692271	Grip1
chr10	120272119	120272945	-
chr10	120377218	120377927	1700006J14Rik
chr10	120416844	120417754	Hmga2
chr10	120512917	120513389	-
chr10	120537758	120539230	-
chr10	120719883	120720674	-
chr10	120751282	120752385	-
chr10	120850715	120851500	Gm15910,Msrb3
chr10	120927216	120927597	Gm16166,Lemd3
chr10	121002133	121002974	-
chr10	121159338	121159797	-
chr10	121206065	121206671	-
chr10	121497491	121498279	-
chr10	121873042	121873801	-
chr10	121930621	121931365	-
chr10	121983580	121984048	-
chr10	121994663	121995360	-
chr10	122033366	122034029	Srgap1
chr10	122285410	122286411	-
chr10	122333151	122333517	-
chr10	122519187	122519860	-
chr10	122522708	122523182	-
chr10	122829753	122830496	-
chr10	122843744	122844523	-
chr10	122844763	122845810	-
chr10	122847704	122848386	Ppm1h
chr10	122894476	122895188	-
chr10	122912714	122913654	-
chr10	122917935	122918577	Ppm1h
chr10	123549245	123549855	Fam19a2
chr10	123876862	123877456	-
chr10	125786044	125786926	-
chr10	125804533	125805101	-
chr10	125809818	125810642	-
chr10	125912124	125912867	-
chr10	125943992	125944897	-
chr10	125968375	125969622	-
chr10	125989817	125991187	Lrig3
chr10	126028003	126029061	-
chr10	126029071	126030063	Gm22183
chr10	126112666	126113307	-
chr10	126138555	126139533	-
chr10	126930694	126931426	-
chr10	126978108	126978888	Ctdsp2
chr10	127069997	127070636	Agap2,Tspan31
chr10	127121046	127121682	Os9
chr10	127265933	127266672	Kif5a
chr10	127599308	127599961	-
chr10	127616079	127616563	Lrp1
chr10	128082622	128083537	Atp5b,Gm25206,Mir677
chr10	128096315	128097111	Baz2a
chr10	128154577	128155172	-
chr10	128176261	128177007	Rbms2
chr10	128231666	128232054	Gm26847,Timeless
chr10	128302733	128303899	Gm23241,Il23a,Pan2
chr10	128565727	128566878	Pa2g4
chr10	128582174	128582784	-
chr10	128586335	128587013	mmu-mir-6917
chr10	128592195	128592673	Erbb3
chr10	128626428	128627206	Rps26
chr10	128696298	128696887	Pmel,Rab5b
chr10	128804197	128805844	Dnajc14,Tmem198b
chr10	128821272	128822312	Ormdl2
chr10	128948074	128948444	Itga7
chr10	129837639	129838266	-
chr11	3124034	3124798	Pisd-ps1
chr11	3309583	3310097	-
chr11	3319517	3319958	Gm11944,Gm12592
chr11	3574600	3575536	-
chr11	3963459	3964156	4930556J24Rik,Pes1
chr11	4118128	4118832	Sec14l2
chr11	4192607	4193417	Tbc1d10a
chr11	4227339	4227838	Osm
chr11	4547362	4548182	Mtmr3
chr11	4857899	4858304	Nf2
chr11	4916163	4916712	AA413626,Thoc5
chr11	5098743	5099578	Ewsr1,Rhbdd3
chr11	5175714	5176437	-
chr11	5837691	5838228	Polm
chr11	6169021	6169642	Nudcd3
chr11	6444219	6445164	Gm11970,Gm11971,H2afv
chr11	8424314	8424988	-
chr11	8468247	8468816	-
chr11	8539717	8540355	Tns3
chr11	8652576	8653546	-
chr11	8658767	8659635	Tns3
chr11	8761294	8762668	-
chr11	8949729	8950418	-
chr11	8958279	8959110	Pkd1l1
chr11	11102215	11103216	-
chr11	11108981	11109683	Vwc2
chr11	11461809	11462692	-
chr11	11828086	11828621	Ddc
chr11	11833105	11833506	Ddc
chr11	11851472	11852429	Ddc
chr11	11948981	11949570	-
chr11	11953717	11954514	Grb10
chr11	12425032	12425454	Cobl
chr11	16260018	16260532	Vstm2a
chr11	16710699	16711252	-
chr11	16783660	16784675	Egfr
chr11	16843557	16844413	Egfr
chr11	17257164	17258023	C1d
chr11	17658785	17659530	-
chr11	19020044	19020956	Meis1
chr11	20542681	20543325	Sertad2
chr11	21060599	21061142	-
chr11	21161425	21162318	-
chr11	21371859	21372799	Gm12043,Ugp2
chr11	21398956	21399824	-
chr11	22481416	22482421	Gm12051
chr11	22643819	22644421	-
chr11	23255429	23256357	Xpo1
chr11	23665710	23666406	Pex13,Pus10
chr11	23770236	23771299	-
chr11	23974009	23974665	-
chr11	24628365	24629241	Gm12068
chr11	24804400	24804943	-
chr11	25148905	25149729	-
chr11	25150065	25150906	-
chr11	26039212	26039771	5730522E02Rik
chr11	28610607	28611549	-
chr11	29172540	29173056	A630052C17Rik,Smek2
chr11	29547672	29548376	Rps27a
chr11	32087401	32088133	-
chr11	32470214	32470787	Ubtd2
chr11	32548323	32549191	-
chr11	32564918	32565604	Stk10
chr11	33162840	33163625	Gm12115,Npm1
chr11	33951058	33951575	Kcnip1
chr11	34833191	34833988	Spdl1
chr11	35120225	35120881	Slit3
chr11	35802138	35802739	Fbll1
chr11	35834337	35834867	Rars
chr11	35892789	35893736	Wwc1
chr11	37688777	37689632	-
chr11	37798486	37799440	-
chr11	40733082	40734051	Hmmr,Nudcd2
chr11	43193548	43194156	Atp10b
chr11	43681430	43682120	Pwwp2a
chr11	44773138	44773709	Ebf1
chr11	45255744	45256349	-
chr11	45389085	45389931	-
chr11	45550245	45550925	-
chr11	45637564	45638755	Gm22284
chr11	45670227	45670924	-
chr11	45782049	45782713	-
chr11	45822172	45822580	F630206G17Rik,Gm12164,Gm22751
chr11	45881164	45882150	Clint1
chr11	46029064	46029768	Gm12165
chr11	48505029	48505468	-
chr11	49103511	49103920	Olfr56
chr11	49250412	49250982	Mgat1
chr11	49712368	49713227	Cnot6
chr11	49794638	49795388	Gfpt2
chr11	50325350	50326207	Canx
chr11	50554238	50555052	-
chr11	50599421	50600042	Gm12198
chr11	50703919	50704352	Adamts2
chr11	52000125	52001210	Cdkl3,Gm12204,Ube2b
chr11	52086140	52086874	Cdkl3,Gm26551
chr11	53109595	53110027	Fstl4
chr11	53300221	53300906	Hspa4
chr11	53469125	53469824	Gm12212
chr11	54058016	54058899	-
chr11	54060480	54060908	Pdlim4
chr11	54426933	54427867	-
chr11	54454766	54455562	Fnip1,Gm24198
chr11	54522356	54523036	Rapgef6
chr11	54860342	54861008	Hint1,Lyrm7
chr11	55022707	55024089	Anxa6
chr11	55070598	55071394	Ccdc69
chr11	55468973	55469939	Atox1,G3bp1,Gm12235
chr11	56905223	56905716	-
chr11	57175869	57176406	Gria1
chr11	57644898	57645529	4933424L21Rik,Galnt10
chr11	58904097	58904664	Gm12257,Zfp39
chr11	60113986	60114811	4930412M03Rik,Rai1
chr11	60273165	60273849	-
chr11	60293934	60295028	-
chr11	60352644	60353600	Lrrc48,Tom1l2
chr11	60494485	60495233	Myo15
chr11	61174812	61175697	Usp22
chr11	61320721	61321282	Slc47a2
chr11	62551058	62551917	Gm12279,Ubb
chr11	62630086	62630652	4930557C09Rik,Fam211a
chr11	62708726	62709414	Zfp287
chr11	62921054	62921679	Gm12284
chr11	62966526	62967648	Cdrt4
chr11	63039837	63040606	-
chr11	63084044	63084746	Tekt3
chr11	63130562	63131204	Pmp22
chr11	63457815	63458225	-
chr11	63658073	63658887	-
chr11	63922007	63922745	Hs3st3b1
chr11	64210633	64211657	-
chr11	64268078	64268880	-
chr11	64316312	64316983	-
chr11	64321657	64322544	-
chr11	64438666	64439419	F930015N05Rik,Hs3st3a1
chr11	64899332	64900462	-
chr11	64963735	64964242	-
chr11	66122111	66122912	Dnah9
chr11	68211813	68212388	mmu-mir-6406
chr11	68343674	68344333	Ntn1
chr11	68637668	68638996	-
chr11	68691448	68692375	Myh10
chr11	68939354	68940161	-
chr11	69395251	69396138	1700064E03Rik,Cyb5d1,Lsmd1
chr11	69413145	69413892	Kdm6b
chr11	69417487	69418089	-
chr11	69418756	69419477	Kdm6b
chr11	69479726	69480294	-
chr11	69481947	69482439	Dnah2
chr11	69578942	69579845	-
chr11	69580811	69581753	Trp53,Wrap53
chr11	69758326	69759403	Polr2a,Zbtb4
chr11	69800166	69800895	Chrnb1,Fgf11
chr11	69837724	69838962	Nlgn2,Plscr3,Tmem256
chr11	69875844	69876551	-
chr11	70239521	70240516	0610010K14Rik,Gm21988,Mir497,Rnasek
chr11	70668320	70669648	Spag7
chr11	71018914	71019967	Derl2,Mis12
chr11	71519877	71520353	9230020A06Rik
chr11	71886804	71887304	-
chr11	73176817	73177638	Emc6,Tax1bp3
chr11	74770513	74771153	Mettl16
chr11	74830087	74831348	Mnt
chr11	75046701	75047598	Gm12333,Smg6
chr11	75146863	75147714	Smg6
chr11	75168701	75169314	1700016P03Rik,Hic1,Mir132,Mir212
chr11	75460968	75461869	Mir22,Mir22hg,Tlcd2,Wdr81
chr11	75812517	75813021	Gm12339
chr11	76298204	76298779	-
chr11	76300426	76301279	-
chr11	76406571	76407296	Nxn,Timm22
chr11	76445367	76445952	Abr
chr11	77490937	77491720	2210008F06Rik,Ankrd13b,Git1
chr11	77790924	77791691	Gm10277,Myo18a
chr11	77981379	77982938	Phf12
chr11	78061888	78062666	-
chr11	78163727	78164584	Traf4
chr11	78183332	78184029	Nek8,Rab34
chr11	78189117	78189878	Proca1,Rab34,Rpl23a,Snord42a,Snord42b,Snord4a
chr11	78697305	78698293	Nlk
chr11	79113675	79114366	Ksr1
chr11	79224829	79225639	-
chr11	79267231	79267801	-
chr11	79279685	79280481	-
chr11	79584003	79584902	-
chr11	79650160	79650941	-
chr11	79696921	79697653	Gm11205,Rab11fip4
chr11	79799847	79800875	9130204K15Rik
chr11	80316883	80317594	Rhbdl3
chr11	80713527	80714342	Myo1d
chr11	82135046	82135439	-
chr11	84142495	84143187	-
chr11	84213049	84213505	Acaca
chr11	84915969	84916875	Znhit3
chr11	85352622	85353437	Bcas3
chr11	85382133	85382691	Bcas3
chr11	85678485	85679213	-
chr11	85739160	85740147	Bcas3
chr11	85916975	85917624	-
chr11	85924917	85925860	-
chr11	86027947	86028917	-
chr11	86200963	86201601	4632419I22Rik,Brip1
chr11	86357981	86358723	Med13
chr11	86757267	86758132	Cltc
chr11	86968881	86969877	Ypel2
chr11	86993450	86993921	-
chr11	87007127	87007921	-
chr11	87086526	87087286	Smg8
chr11	87108415	87109538	Mir301,Prr11,Ska2
chr11	87365843	87366522	Ppm1e
chr11	87422519	87423680	Gm22068
chr11	87426428	87427715	-
chr11	87443255	87443895	ACEA_U3
chr11	87448666	87449294	Gm23137
chr11	87462308	87462875	Gm11489,Tex14,U3
chr11	87591579	87592508	Mtmr4
chr11	87672797	87673396	Rnf43
chr11	88118872	88119850	-
chr11	88148927	88149316	-
chr11	88180966	88181644	Cuedc1
chr11	88235728	88236310	-
chr11	88454882	88455519	Msi2
chr11	88770276	88771095	-
chr11	89358569	89359290	-
chr11	89420781	89421638	4932411E22Rik
chr11	89506632	89507463	-
chr11	89545263	89545869	Ankfn1
chr11	89718403	89719340	-
chr11	89970682	89971657	-
chr11	89978490	89979278	-
chr11	90347622	90348264	Hlf
chr11	90486949	90487517	Stxbp4
chr11	90637800	90638367	Cox11,Stxbp4
chr11	90689541	90690155	Tom1l1
chr11	93885692	93886408	Mbtd1,Utp18
chr11	93968078	93968711	Gm20390,Nme1
chr11	94242905	94243584	Wfikkn2
chr11	94320962	94321561	-
chr11	94327554	94328099	Ankrd40,Luc7l3
chr11	94468331	94469151	Cacna1g
chr11	94526299	94526939	Mycbpap
chr11	94954982	94955756	Gm24877
chr11	95041031	95041900	Pdk2
chr11	95309360	95309966	Gm11520,Kat7
chr11	95336497	95337077	Fam117a,Gm11521
chr11	95666565	95667210	Gm26830,Phb
chr11	95682080	95682748	-
chr11	96075439	96076334	Atp5g1
chr11	96535977	96536488	Skap1
chr11	96829748	96830789	Nfe2l1
chr11	96916208	96916994	Cdk5rap3
chr11	96943783	96944397	D030028A08Rik,Pnpo
chr11	96977377	96978387	Sp2
chr11	97187740	97188418	Kpnb1
chr11	97422466	97422940	Arhgap23
chr11	97702743	97703694	Pcgf2,Psmb3
chr11	97744557	97745696	Pip4k2b
chr11	98729012	98729748	Med24
chr11	98964207	98965062	Rara
chr11	99023951	99024825	Gm23451,Top2a
chr11	99094838	99095613	Tns4
chr11	99112999	99113528	-
chr11	99125179	99125869	-
chr11	99407607	99408513	A830036E02Rik
chr11	100355731	100356681	Gm20394,Hap1
chr11	100619272	100620015	Nkiras2
chr11	100622475	100623297	Dnajc7,Nkiras2
chr11	100810330	100811135	Stat5b
chr11	100939159	100940223	Stat3
chr11	101119693	101120245	Fam134c,Tubg1
chr11	101441960	101442631	Rpl27
chr11	101454632	101455239	Ifi35
chr11	101552202	101552921	Brca1,Nbr1,NBR2
chr11	101658049	101658781	Arl4d
chr11	101732510	101733380	Dhx8
chr11	101783342	101784001	Etv4
chr11	101894307	101894979	Meox1
chr11	101945603	101946233	4930417O22Rik
chr11	102296982	102297636	Atxn7l3
chr11	102603196	102604668	-
chr11	102606599	102607195	Fzd2
chr11	102624056	102624867	2810433D01Rik,Gm11636
chr11	103028303	103029204	Dcakd,Gm26668,Nmt1
chr11	103115238	103116220	Hexim1
chr11	103132764	103133547	Hexim2
chr11	103311035	103311872	-
chr11	103326597	103327318	-
chr11	103966098	103967074	Arf2
chr11	104245188	104245728	Mapt
chr11	104638098	104638562	Itgb3
chr11	105265560	105266256	Tlk2
chr11	105285470	105286294	Mrc2
chr11	105507400	105508110	-
chr11	106083887	106084720	Map3k3
chr11	106216142	106216870	Ccdc47,Ddx42
chr11	106272593	106273425	Smarcd2,Tcam1
chr11	106788092	106788827	Cep95,Ddx5,Gm25994,Mir3064,Polg2
chr11	107189008	107189554	Gm11718,Nol11
chr11	107223563	107224586	Pitpnc1
chr11	107380153	107380770	Gm11712
chr11	107412938	107414176	Pitpnc1
chr11	107513054	107513419	C330019F10Rik
chr11	108150321	108150886	-
chr11	108162058	108162651	-
chr11	108260477	108261300	Prkca
chr11	108920065	108920587	Axin2
chr11	109593090	109594056	Wipi1
chr11	109673592	109674211	Fam20a
chr11	109707819	109708370	Fam20a
chr11	109833597	109834077	1700012B07Rik
chr11	109902322	109903329	-
chr11	110828674	110829302	-
chr11	110859789	110860597	-
chr11	111616489	111617107	Gm11676
chr11	111686188	111686829	-
chr11	111806728	111807587	Gm11674
chr11	111828060	111829466	-
chr11	111835957	111836562	-
chr11	111885987	111886587	-
chr11	112044317	112045053	Gm11679
chr11	112054882	112056211	-
chr11	112175244	112176130	-
chr11	112298669	112299514	-
chr11	112531917	112532479	-
chr11	112711466	112712200	BC006965
chr11	112754870	112755432	BC006965
chr11	113015336	113016013	-
chr11	113183968	113184538	-
chr11	113187934	113188862	2610035D17Rik
chr11	113221300	113222086	-
chr11	113231920	113232470	-
chr11	113439653	113440169	Slc39a11
chr11	113741090	113741766	Cdc42ep4
chr11	113785480	113786354	-
chr11	113791618	113792243	-
chr11	113892583	113893483	Sdk2
chr11	114371326	114371815	-
chr11	114467720	114468502	-
chr11	114813843	114814165	-
chr11	115419548	115420295	Atp5h,Kctd2
chr11	115603555	115604322	Gga3,Mrps7
chr11	115628081	115628494	Slc25a19
chr11	115765060	115765809	2310067B10Rik
chr11	116024165	116025119	H3f3b,Unk
chr11	116103820	116104883	-
chr11	116273814	116274722	Galr2,Srp68
chr11	116433621	116434474	Ubald2
chr11	116529875	116530465	Sphk1
chr11	116592327	116593114	Aanat
chr11	116939055	116939825	Mgat5b
chr11	117106713	117107455	-
chr11	117108225	117108994	Sec14l1
chr11	117281408	117281953	-
chr11	117285001	117285931	42987
chr11	117628180	117628740	-
chr11	118197851	118198697	Cyth1
chr11	118239033	118239890	Cyth1
chr11	118290090	118290691	Usp36
chr11	118327398	118328271	Timp2
chr11	119156854	119157439	mmu-mir-6934,Tbc1d16
chr11	119299695	119300447	Card14,Eif4a3
chr11	119966181	119966930	Baiap2
chr11	120098375	120099305	1810043H04Rik,Enthd2
chr11	120150952	120151659	Gm11769,Slc38a10
chr11	120231438	120232127	-
chr11	120232416	120233281	Bahcc1
chr11	120240972	120241852	2900052L18Rik
chr11	120243420	120244155	Bahcc1,Gm11772
chr11	120315854	120316567	-
chr11	120352357	120353049	Actg1,Fscn2,Gm23419,mmu-mir-6935
chr11	120572642	120573524	P4hb
chr11	120713559	120714116	Gm17178,Lrrc45,Rac3,Stra13
chr11	120796030	120796895	Dus1l
chr11	121236729	121237270	BC017643,Narf
chr11	121451554	121452350	-
chr11	121502233	121502762	Tbcd
chr11	121672718	121673557	-
chr12	3727918	3728415	Dtnb
chr12	4768991	4769743	Fam228b,Pfn4
chr12	4937760	4938231	Atad2b
chr12	5185751	5186474	-
chr12	5243114	5243801	-
chr12	5268063	5268750	-
chr12	5316736	5317430	Klhl29
chr12	7927732	7928452	-
chr12	8180250	8180895	-
chr12	8386195	8387027	-
chr12	8394740	8395496	-
chr12	8921497	8922141	-
chr12	8952686	8953407	-
chr12	8953910	8954868	-
chr12	8958892	8959845	Matn3
chr12	9002041	9002471	Wdr35
chr12	9258193	9258944	-
chr12	9340593	9341253	-
chr12	9871970	9872690	Gm22845
chr12	9958728	9959160	-
chr12	10361739	10362258	Nt5c1b
chr12	11909503	11910067	-
chr12	12323510	12324280	-
chr12	12327359	12328174	Fam49a
chr12	12401108	12401931	-
chr12	12717635	12718293	-
chr12	12738867	12739791	-
chr12	13184596	13185682	-
chr12	13256368	13257083	Ddx1
chr12	14152645	14153418	Fam84a
chr12	15607668	15608117	-
chr12	15937580	15938583	-
chr12	15966233	15966856	-
chr12	16870079	16871122	-
chr12	24830952	24831759	Mboat2
chr12	25095810	25096590	-
chr12	25100539	25101291	Id2
chr12	26394286	26395858	Rnf144a
chr12	26488348	26488995	-
chr12	26810473	26811148	-
chr12	27187381	27188140	-
chr12	27465373	27466198	-
chr12	27575407	27576103	-
chr12	27947039	27947449	-
chr12	28342312	28343004	Gm25564
chr12	28589029	28589868	Allc
chr12	28635718	28636218	Rps7
chr12	31544061	31544750	-
chr12	31825255	31826070	Cog5
chr12	31950041	31950870	Hbp1
chr12	32032748	32033548	-
chr12	32044480	32044963	Prkar2b
chr12	32637209	32638152	-
chr12	32911718	32912398	-
chr12	33301941	33302445	Atxn7l1
chr12	33553355	33554397	-
chr12	34472219	34472950	Hdac9
chr12	34558960	34559600	-
chr12	34604316	34604904	-
chr12	35189832	35190349	-
chr12	36509908	36510682	Ispd
chr12	36720763	36721495	-
chr12	36793622	36794352	-
chr12	36795951	36796785	-
chr12	37698518	37699106	-
chr12	38843451	38844302	Etv1
chr12	38928997	38929481	-
chr12	39931388	39931921	-
chr12	39942682	39943623	-
chr12	39951459	39952214	-
chr12	40037124	40037662	4930555J06Rik,Arl4a
chr12	40112748	40113754	Scin
chr12	40472471	40473444	-
chr12	40526782	40527249	Dock4
chr12	42972624	42973202	-
chr12	43798405	43798907	-
chr12	43883975	43884506	-
chr12	45971502	45971897	-
chr12	50624803	50625321	Prkd1
chr12	51837569	51838084	Hectd1
chr12	51844939	51845406	-
chr12	52262379	52263093	Nubpl
chr12	52835086	52835952	-
chr12	53033142	53033952	-
chr12	53146225	53146873	Akap6
chr12	53272021	53272707	-
chr12	53292362	53293313	-
chr12	53846161	53846912	Npas3
chr12	54310044	54310901	-
chr12	54605027	54605562	-
chr12	55446646	55447310	-
chr12	56039788	56040453	-
chr12	56253105	56253698	Gm25917
chr12	56637021	56637792	-
chr12	56736053	56736579	Slc25a21
chr12	58429635	58430447	-
chr12	58550747	58551594	-
chr12	59066377	59067219	Pnn,Trappc6b
chr12	59130901	59131835	Ctage5,Gm24233
chr12	59219381	59220177	Fbxo33
chr12	60269487	60270127	-
chr12	65073549	65074310	Fancm
chr12	65172494	65173117	Mis18bp1
chr12	66157427	66158224	-
chr12	66828654	66829106	Mdga2
chr12	67123650	67124513	MDGA2
chr12	67778983	67779672	-
chr12	69146336	69146956	Gm15571
chr12	69158873	69159358	Gm24499,Lrr1,Metazoa_SRP,Rps29
chr12	69210228	69211342	Pole2
chr12	69432033	69432825	-
chr12	69474869	69475292	-
chr12	69679780	69680697	Sos2
chr12	69894057	69894785	Atl1,Map4k5
chr12	70299422	70299987	Trim9
chr12	70751912	70752749	-
chr12	70824673	70825605	-
chr12	70850294	70850856	Frmd6
chr12	71052327	71052988	Arid4a
chr12	71254726	71255291	-
chr12	71458346	71459209	-
chr12	71569445	71570569	-
chr12	71841547	71842131	Daam1
chr12	72085484	72086059	Jkamp,L3hypdh
chr12	72433454	72434007	Lrrc9
chr12	73206111	73206763	-
chr12	73220680	73221222	-
chr12	73254955	73255647	-
chr12	73269759	73270349	Mnat1
chr12	73413860	73414650	-
chr12	73415996	73416790	-
chr12	73448527	73449271	-
chr12	73521809	73523086	-
chr12	73774479	73775431	Prkch
chr12	74585356	74586097	-
chr12	74964263	74964742	Kcnh5
chr12	75189089	75189581	-
chr12	75307814	75308620	Rhoj
chr12	75860621	75861349	Syne2
chr12	76403697	76404526	4930426I24Rik,Hspa2
chr12	76507825	76508527	-
chr12	76895611	76896271	Fntb
chr12	79506560	79507903	Rad51b
chr12	79600169	79600814	-
chr12	79674595	79675283	-
chr12	79719079	79719916	-
chr12	79729797	79730630	-
chr12	79936541	79937128	-
chr12	80112804	80113776	Zfp36l1
chr12	80366326	80366888	-
chr12	80379610	80380151	Dcaf5
chr12	80643601	80644351	Erh,Slc39a9
chr12	81140453	81141333	Smoc1
chr12	81224793	81225408	Gm3693,Slc8a3
chr12	81532642	81533236	6530401F13Rik,Gm17191,Gm20498,Synj2bp
chr12	81594813	81595313	Gm16570,Med6
chr12	82168945	82169488	-
chr12	82285915	82286457	-
chr12	82412155	82413001	-
chr12	82427312	82427967	Sipa1l1
chr12	83155951	83156405	-
chr12	83487499	83488234	Dpf3
chr12	83631708	83632513	Rbm25
chr12	83921773	83922579	Numb
chr12	84214573	84215319	Elmsan1
chr12	84316876	84317445	Zfp410
chr12	84450773	84451528	Aldh6a1,Lin52
chr12	84827459	84828109	-
chr12	84847130	84847877	Ltbp2
chr12	85110316	85110960	Dlst,Prox2
chr12	85339285	85339770	Nek9
chr12	85351632	85352181	Tmed10
chr12	85454948	85456006	-
chr12	85473267	85474083	Fos
chr12	85547950	85548677	-
chr12	85601256	85601973	Jdp2
chr12	86719411	86719875	Angel1
chr12	86823882	86824560	-
chr12	87388095	87388981	Sptlc2
chr12	88182111	88182752	Gm10436
chr12	88849814	88850382	Nrxn3
chr12	89558171	89558904	-
chr12	90149103	90149670	Nrxn3
chr12	90408557	90409290	-
chr12	91264617	91265068	Cep128
chr12	91848801	91849594	Sel1l
chr12	91992510	91993378	-
chr12	93677347	93678087	-
chr12	93852983	93853759	-
chr12	95563374	95564055	-
chr12	95727265	95727780	Flrt2
chr12	97361544	97362340	-
chr12	98068971	98069607	-
chr12	99041381	99042007	Rpl30-ps8
chr12	99110775	99111243	-
chr12	99135596	99135952	-
chr12	99234854	99235610	Foxn3
chr12	99700450	99700982	-
chr12	100187271	100188070	Gm10433
chr12	100282079	100282770	-
chr12	100304048	100304598	Ttc7b
chr12	100724950	100725893	Rps6ka5
chr12	101975334	101976143	Cpsf2
chr12	102214898	102215548	Slc24a4
chr12	102319286	102319971	Rin3
chr12	102439365	102440066	-
chr12	102617333	102617951	Gm20069,Itpk1
chr12	102730308	102731325	Gm21971,RP24-234J3.4
chr12	102825582	102825976	Btbd7
chr12	102971805	102972262	Unc79
chr12	103275378	103276238	-
chr12	104039956	104040551	Serpina12
chr12	104593344	104593966	-
chr12	104896825	104897534	-
chr12	104901080	104902110	-
chr12	104982110	104982771	Syne3
chr12	105032013	105032894	Glrx5,Scarna13
chr12	106071440	106072142	Vrk1
chr12	106235609	106236204	-
chr12	106287286	106287912	-
chr12	106367629	106368145	-
chr12	106670826	106671685	-
chr12	106773307	106774291	-
chr12	106785060	106785661	-
chr12	106796389	106797067	-
chr12	106921408	106922187	-
chr12	107011110	107011965	-
chr12	107055802	107056375	-
chr12	107208704	107209316	Gm5187
chr12	107758385	107758846	-
chr12	107789101	107789522	Gm15208
chr12	108045972	108047037	-
chr12	108179348	108180062	Ccnk,Setd3
chr12	108275369	108275917	Ccdc85c
chr12	111038713	111039386	Rcor1
chr12	111238554	111239292	Traf3
chr12	111537771	111538321	Eif5,Snora28
chr12	111813704	111814573	Xrcc3,Zfyve21
chr12	111951440	111952076	-
chr12	112551515	112552389	-
chr12	112644660	112645116	-
chr12	112743020	112743479	Cep170b
chr12	112873212	112874084	-
chr12	113155925	113156499	4930427A07Rik
chr12	113275107	113275705	Ighe
chr12	116047319	116048078	Zfp386
chr12	116516422	116516873	Ptprn2
chr12	117486368	117486960	-
chr12	117563777	117564282	Rapgef5
chr12	117843369	117844008	Gm20613
chr12	117863350	117863720	-
chr12	117867341	117868180	Cdca7l
chr12	117890044	117890999	Dnah11
chr12	119074884	119075722	-
chr12	119359043	119359701	-
chr12	119576536	119577077	-
chr13	3086433	3086821	-
chr13	3103995	3104651	-
chr13	3708565	3709664	-
chr13	3714940	3715713	-
chr13	3792230	3792996	-
chr13	3807287	3808140	Calml3
chr13	4608803	4609533	Akr1e1,Rpl29-ps2
chr13	4771157	4772011	Gm5444
chr13	5421944	5422972	-
chr13	5761001	5761592	-
chr13	8320205	8320679	Adarb2
chr13	9757783	9758605	Zmynd11
chr13	10395655	10396348	Gm26861
chr13	10754263	10754678	-
chr13	12394792	12395588	Heatr1
chr13	12565499	12566031	Ero1lb
chr13	14063100	14063932	Arid4b,Ggps1
chr13	14612731	14613424	Mrpl32,Psma2
chr13	14717619	14718323	-
chr13	15002243	15003522	-
chr13	15052652	15053525	-
chr13	15298275	15299167	-
chr13	15467501	15468402	Gli3,Gm26645,Gm6556
chr13	15718681	15719409	Gli3
chr13	15869433	15869946	-
chr13	16021686	16022357	Inhba
chr13	16546470	16546895	-
chr13	17694921	17695469	5033411D12Rik,Mplkip
chr13	20041162	20041828	-
chr13	20182220	20182906	Elmo1
chr13	21715968	21716506	Hist1h2ai,Hist1h3h
chr13	21721806	21722269	Hist1h2aj,Hist1h2bl,Hist1h2bm
chr13	21782471	21783094	-
chr13	21787061	21787625	Hist1h1b,Hist1h2an,Hist1h2bp,Hist1h3i
chr13	21882771	21883460	Gm11278
chr13	22035376	22035970	Hist1h2ah,Hist1h2bj,Hist1h2bk
chr13	23530500	23531305	Hist1h2af,Hist1h3g,Hist1h4h
chr13	23544077	23544617	Hist1h2bh,Hist1h3f
chr13	23581227	23581726	Hist1h2bf,Hist1h4d
chr13	23585807	23586533	Hist1h2be
chr13	23683851	23684415	Gm24991,Hist1h2ac,Hist1h2bc
chr13	23760966	23761560	4930558J22Rik,Hist1h1a,Hist1h4a
chr13	24201846	24202622	Lrrc16a
chr13	24240296	24240959	Lrrc16a
chr13	24268234	24268604	Lrrc16a
chr13	25083181	25083744	Dcdc2a
chr13	25186547	25187443	Dcdc2a
chr13	25754535	25755144	-
chr13	25790356	25791267	-
chr13	26384253	26385048	-
chr13	26718916	26719546	-
chr13	27031409	27032137	-
chr13	28408792	28409603	-
chr13	28417507	28418546	-
chr13	28544414	28545134	-
chr13	28629793	28630461	-
chr13	28632181	28632858	-
chr13	28668771	28669371	-
chr13	28690006	28691398	-
chr13	28695222	28695808	-
chr13	28696012	28696948	-
chr13	28844302	28845264	2610307P16Rik
chr13	29416498	29417576	Cdkal1
chr13	29760340	29760835	-
chr13	29769456	29770322	Cdkal1
chr13	29985732	29986581	E2f3
chr13	30236801	30237447	Mboat1
chr13	30251148	30251670	-
chr13	30484386	30485080	-
chr13	30605873	30606231	4930519D14Rik
chr13	31458481	31459144	-
chr13	31710549	31711427	-
chr13	31765083	31766074	-
chr13	31775538	31776351	-
chr13	31820510	31821135	-
chr13	32008784	32009304	-
chr13	32039795	32040610	-
chr13	32179466	32180381	-
chr13	32228733	32229291	Gmds
chr13	32295890	32296730	-
chr13	32298514	32299166	Gmds
chr13	32429031	32429838	-
chr13	32449704	32450604	-
chr13	32481208	32481992	-
chr13	32492502	32493230	-
chr13	32566275	32567089	-
chr13	32601647	32602299	-
chr13	32629846	32630366	-
chr13	32649790	32650779	-
chr13	32704922	32705877	-
chr13	32760687	32761427	Mylk4
chr13	32796965	32797917	Wrnip1
chr13	34478958	34479663	-
chr13	34531592	34532229	-
chr13	34688104	34688968	-
chr13	34806524	34807386	-
chr13	34819991	34821014	-
chr13	35676338	35676867	-
chr13	35805312	35806163	Cdyl
chr13	37032695	37033295	F13a1
chr13	37333901	37334667	-
chr13	37482539	37483065	-
chr13	38296902	38297310	-
chr13	39309589	39310347	-
chr13	39887654	39888157	-
chr13	41339557	41340122	-
chr13	41353049	41353824	Gm26877,Nedd9
chr13	41379062	41379554	Nedd9
chr13	41605174	41605862	Tmem170b
chr13	41755648	41756249	-
chr13	42098099	42098790	Hivep1
chr13	42356032	42356701	-
chr13	42358360	42358965	-
chr13	42375510	42376024	-
chr13	43015580	43016392	Phactr1
chr13	43445629	43446068	Ranbp9
chr13	43588456	43589066	-
chr13	43805827	43806440	-
chr13	43818055	43819289	-
chr13	43898314	43899023	-
chr13	43958327	43959044	-
chr13	43965537	43966019	-
chr13	43975444	43976227	-
chr13	44175127	44175941	-
chr13	44182236	44183080	-
chr13	44231907	44232776	-
chr13	44399807	44400558	-
chr13	44495145	44495810	-
chr13	44839525	44840236	Gm22213,Jarid2
chr13	44878980	44879475	Jarid2
chr13	44946827	44947770	Dtnbp1
chr13	45777895	45778867	-
chr13	45831676	45832226	-
chr13	45949962	45950766	Atxn1
chr13	46066106	46066614	-
chr13	46951310	46951899	-
chr13	47136163	47137083	-
chr13	47154729	47155404	-
chr13	47210880	47211557	Rnf144b
chr13	47862702	47863695	-
chr13	48546356	48547072	6720427I07Rik,Mirlet7a-1
chr13	48566113	48566676	-
chr13	48710455	48711188	-
chr13	48711679	48712044	-
chr13	49016143	49016960	-
chr13	49211927	49212511	1110007C09Rik
chr13	49460745	49461472	Ippk
chr13	49545389	49546104	Aspn
chr13	49652371	49653270	Cenpp,Nol8
chr13	49681841	49682520	Gm25394,Iars
chr13	51195607	51196223	-
chr13	51221271	51222061	-
chr13	51233590	51234238	-
chr13	51258798	51259868	-
chr13	51644761	51645512	Cks2,Gm22806,Secisbp2
chr13	51760927	51761773	Gm23566,Sema4d
chr13	51846206	51846982	Gadd45g
chr13	52282116	52282795	-
chr13	52706011	52706544	-
chr13	52822044	52822780	-
chr13	52844139	52844672	Auh
chr13	53123298	53123844	-
chr13	53154492	53155312	-
chr13	53193434	53194310	-
chr13	53201481	53202398	-
chr13	53232100	53232883	-
chr13	53252891	53253601	-
chr13	53258249	53259020	-
chr13	53266378	53267041	Ror2
chr13	53309575	53310163	-
chr13	53458125	53458791	-
chr13	53524841	53525534	Gm5449
chr13	53649472	53650081	-
chr13	53938599	53939011	-
chr13	54115677	54116380	-
chr13	55362403	55363118	Rgs14
chr13	55444715	55445345	Grk6,mmu-mir-6943
chr13	55487850	55488339	Dbn1
chr13	55536178	55536918	Dok3
chr13	55629029	55629638	Caml,Ddx46
chr13	56018968	56019552	-
chr13	56065763	56066579	-
chr13	56554943	56555317	Lect2
chr13	56606875	56607554	Tgfbi
chr13	58058977	58059585	Klhl3
chr13	58148400	58148998	1700066J03Rik,Idnk
chr13	58401734	58402686	Hnrnpk,Mir7-1,Rmi1
chr13	59584931	59585453	Naa35
chr13	59822713	59823661	Zcchc6
chr13	59996256	59996689	-
chr13	60019685	60020568	-
chr13	60035441	60035947	-
chr13	60050615	60051351	-
chr13	60099699	60100497	-
chr13	60110310	60111168	-
chr13	60177108	60178156	Gas1
chr13	60267377	60268058	-
chr13	60337256	60337793	-
chr13	60409745	60410379	-
chr13	60710827	60711666	Dapk1
chr13	62865360	62866413	-
chr13	62866724	62867481	Fbp1,Fbp2
chr13	62917486	62918420	-
chr13	62919596	62920353	-
chr13	62941120	62941809	-
chr13	62943366	62944096	-
chr13	62952116	62952757	-
chr13	63032125	63032920	-
chr13	63092138	63092879	-
chr13	63097050	63097896	-
chr13	63139662	63141452	-
chr13	63154960	63155830	-
chr13	63171214	63171948	-
chr13	63211457	63212381	-
chr13	63244289	63245258	2010111I01Rik
chr13	63330087	63330844	-
chr13	63332617	63333552	Fancc,Gm16133
chr13	63468940	63469544	Fancc
chr13	63562788	63563687	-
chr13	63567493	63568462	Ptch1
chr13	63651895	63652336	-
chr13	63691624	63692644	-
chr13	63701080	63702109	-
chr13	63918124	63918821	-
chr13	64152974	64153668	Habp4,Zfp367
chr13	65241142	65241892	-
chr13	66932715	66933723	Mterfd1,Ptdss1
chr13	67552892	67553573	9430065F17Rik,Zfp748
chr13	67683365	67683965	Zfp738
chr13	70842802	70843374	Adamts16
chr13	70902646	70903530	-
chr13	71513010	71513846	-
chr13	71519137	71519624	-
chr13	71549039	71549819	-
chr13	71565382	71566223	-
chr13	71734316	71735002	-
chr13	72798412	72798964	-
chr13	73330365	73331089	Mrpl36,Ndufs6
chr13	73446677	73447582	-
chr13	75718261	75719004	Ell2
chr13	76802105	76802501	Mctp1
chr13	78606075	78606963	-
chr13	78685274	78685963	-
chr13	80884587	80886480	1700023H06Rik,Arrdc3
chr13	81181672	81182515	-
chr13	81217018	81217795	-
chr13	81222305	81222971	-
chr13	81227834	81228641	Gpr98
chr13	81782859	81784038	Cetn3
chr13	83143182	83143749	-
chr13	83212360	83213121	-
chr13	83322522	83323054	-
chr13	83461474	83462300	-
chr13	83603355	83604619	-
chr13	83649425	83650049	Mef2c
chr13	83741559	83742238	-
chr13	85639736	85640218	-
chr13	85642817	85643391	-
chr13	85904926	85905590	-
chr13	88975966	88976443	Edil3
chr13	89146131	89146832	Edil3
chr13	89336109	89336663	-
chr13	89379892	89380592	-
chr13	89394866	89395562	-
chr13	89463738	89464526	-
chr13	89521184	89521970	-
chr13	89539363	89540066	Gm26120,Hapln1
chr13	89669094	89669842	Vcan
chr13	89696239	89696987	-
chr13	89699984	89700793	-
chr13	89726248	89726831	Vcan
chr13	89742260	89742824	Gm4117,Vcan
chr13	89948973	89949956	-
chr13	90000082	90000710	Xrcc4
chr13	90147341	90148086	-
chr13	90394562	90395510	-
chr13	90420692	90421482	-
chr13	90672553	90673526	-
chr13	90679148	90680295	-
chr13	90710186	90710661	-
chr13	91038817	91039664	-
chr13	91093521	91094407	Atg10
chr13	91370745	91371623	-
chr13	91374072	91374804	A830009L08Rik
chr13	91483055	91484021	Ssbp2
chr13	92401428	92402235	-
chr13	92558347	92558813	-
chr13	92685664	92686279	Serinc5
chr13	92866558	92867011	-
chr13	93298986	93299574	-
chr13	93303474	93304075	Homer1
chr13	93389009	93389826	Homer1
chr13	93531654	93532201	-
chr13	94118600	94119545	Lhfpl2
chr13	94285349	94286079	Scamp1
chr13	95220465	95221317	Pde8b
chr13	95332265	95333032	Zbed3
chr13	95902179	95902940	Gm24032
chr13	96387984	96388547	Poc5
chr13	97235652	97236534	Enc1
chr13	97507446	97507952	-
chr13	97524056	97524769	-
chr13	97623309	97624074	-
chr13	97763770	97764587	Gm10260
chr13	97784651	97786288	-
chr13	98492530	98493056	-
chr13	98496091	98496585	Gm10320
chr13	98757593	98758153	Fcho2
chr13	98890983	98891884	Tnpo1
chr13	99093326	99093967	Gm807
chr13	99344446	99345171	Ptcd2
chr13	99790723	99791461	-
chr13	99937593	99938202	-
chr13	100015317	100016058	Mccc2
chr13	100463728	100464160	Gtf2h2
chr13	100669178	100669937	-
chr13	100894776	100895286	-
chr13	100943125	100943870	-
chr13	100988848	100989827	-
chr13	101163632	101164405	-
chr13	101189974	101190494	-
chr13	101215672	101216600	-
chr13	101427636	101428595	-
chr13	101470391	101471156	-
chr13	101719299	101720169	Pik3r1
chr13	101801053	101801788	-
chr13	102844885	102845424	-
chr13	102905850	102906753	Mast4
chr13	103041856	103042575	Mast4
chr13	103314981	103315678	Mast4
chr13	103919762	103920313	Erbb2ip
chr13	104178340	104179198	Trappc13,Trim23
chr13	104216584	104217229	-
chr13	104228539	104229324	Cenpk,Ppwd1
chr13	104288188	104288838	-
chr13	104329567	104330320	Adamts6
chr13	104816532	104817546	Cwc27,Srek1ip1
chr13	105052421	105053233	Rgs7bp
chr13	107106200	107106770	-
chr13	107142345	107143072	-
chr13	108079183	108079972	-
chr13	108158398	108159128	Ercc8,Ndufaf2
chr13	108301194	108301717	-
chr13	108695484	108696019	-
chr13	108820159	108820803	Pde4d
chr13	109243111	109243805	Pde4d
chr13	109662401	109663042	-
chr13	109666321	109667520	Pde4d
chr13	109899727	109900699	Mir1904,Pde4d
chr13	110852699	110853650	-
chr13	110894978	110896572	-
chr13	110907260	110907892	-
chr13	111055634	111056246	-
chr13	111114539	111115272	-
chr13	111170384	111170982	-
chr13	111291676	111292455	-
chr13	112166181	112166715	-
chr13	112331039	112331621	Ankrd55
chr13	112382747	112383570	Ankrd55
chr13	112502817	112503381	Il6st
chr13	112927116	112927874	Dhx29,Skiv2l2
chr13	113417785	113418733	-
chr13	113534090	113535334	-
chr13	113587134	113587815	-
chr13	113593962	113594812	-
chr13	113596966	113597547	-
chr13	113615578	113616329	Snx18
chr13	114411817	114412314	-
chr13	114653756	114654323	4930544M13Rik
chr13	114801341	114802071	-
chr13	114931248	114932069	Itga2
chr13	115165623	115166788	-
chr13	116508005	116508667	-
chr13	117601910	117602478	Hcn1
chr13	118551928	118552533	-
chr13	119689865	119690622	Hmgcs1
chr13	119742806	119743459	Nim1
chr14	7826100	7827049	-
chr14	7888932	7890030	-
chr14	7939114	7939798	Flnb
chr14	9437791	9438335	-
chr14	10584126	10584762	Fhit
chr14	11950669	11951636	Ptprg
chr14	12223265	12223984	Ptprg
chr14	13198414	13198912	Gm5087
chr14	16291987	16293093	-
chr14	16296544	16297172	Ngly1
chr14	16448565	16449199	-
chr14	16554506	16555504	-
chr14	16575019	16575620	Rarb
chr14	16822248	16822961	-
chr14	16958524	16959127	-
chr14	17172905	17173307	-
chr14	18507719	18508634	-
chr14	18869302	18869684	Ube2e2
chr14	19202262	19202680	-
chr14	19711915	19712512	-
chr14	19750737	19751416	Nid2
chr14	19823449	19824283	2700060E02Rik
chr14	19920024	19920887	Gng2
chr14	19976787	19977501	Gng2
chr14	20144029	20144540	Kcnk5
chr14	20618629	20619243	Usp54
chr14	20734134	20734863	Ndst2
chr14	21052100	21052733	Ap3m1
chr14	21194436	21194951	-
chr14	21287626	21288606	-
chr14	21356077	21356813	-
chr14	21441626	21442460	Adk,Gm25864
chr14	21462167	21463138	-
chr14	21475866	21476669	-
chr14	21500093	21501126	Kat6b
chr14	21576038	21576636	-
chr14	21592784	21593541	Kat6b
chr14	22164271	22164883	-
chr14	22367613	22368477	1700112E06Rik
chr14	22608973	22609997	-
chr14	22687734	22688402	1700112E06Rik
chr14	22907341	22907808	1700112E06Rik
chr14	23324596	23325316	-
chr14	23390589	23391168	-
chr14	23583776	23584372	-
chr14	23625748	23626171	-
chr14	23637997	23638658	Kcnma1
chr14	23704273	23705061	Kcnma1
chr14	24232717	24233373	Dlg5
chr14	24841785	24842616	-
chr14	24900286	24901210	Gm10398
chr14	25016280	25017254	-
chr14	25019359	25020158	-
chr14	25196742	25197754	-
chr14	25206714	25207443	-
chr14	25323758	25324661	-
chr14	25551898	25552435	Gm26772,Zmiz1
chr14	25591850	25592583	Zmiz1
chr14	25769263	25769777	Zcchc24
chr14	26378841	26379488	4933413J09Rik,Gm16245
chr14	26591939	26592488	Dennd6a
chr14	26637477	26638548	Arf4
chr14	26669439	26670187	9930004E17Rik,mmu-mir-7672
chr14	27075167	27075755	Il17rd
chr14	27292094	27292885	-
chr14	27332073	27333093	-
chr14	27351397	27352377	-
chr14	27367016	27367834	Arhgef3
chr14	27788944	27789594	-
chr14	27809670	27810525	Erc2
chr14	28775271	28776166	-
chr14	29851136	29851520	-
chr14	30011477	30012335	Chdh,Il17rb
chr14	30114215	30115081	Cacna1d
chr14	30870225	30870823	Mustn1,Tmem110
chr14	31128621	31129365	Nt5dc2,Smim4
chr14	31659504	31660173	-
chr14	31661409	31662466	Btd
chr14	33793782	33794384	-
chr14	33824369	33824910	-
chr14	33832678	33833463	-
chr14	33855294	33855935	-
chr14	34378773	34379381	Mmrn2,Sncg
chr14	36918894	36919576	Ccser2
chr14	45291427	45291835	Ero1l
chr14	45486343	45487022	Fermt2
chr14	45564803	45566095	-
chr14	45566263	45567037	-
chr14	46659408	46660123	-
chr14	46941412	46942138	-
chr14	46959271	46959838	Gm15562,mmu-mir-378c
chr14	47051519	47052652	Samd4
chr14	47341641	47342505	-
chr14	47568024	47568783	-
chr14	47890259	47890815	-
chr14	48393423	48394006	-
chr14	48445846	48446592	Tmem260
chr14	48903452	48903834	-
chr14	51914324	51915109	Ndrg2,Tppp2
chr14	52019576	52020452	Zfp219
chr14	52103776	52104706	Hnrnpc,Rpgrip1
chr14	52279056	52279658	Rab2b,Tox4
chr14	54577485	54578059	Ajuba,Gm24705
chr14	54893551	54894221	Gm20521,Pabpn1
chr14	55014952	55015806	Ngdn
chr14	55222977	55223621	Dhrs2
chr14	55279359	55280037	-
chr14	55439227	55439654	-
chr14	55559912	55561162	A730061H03Rik,Dcaf11
chr14	55781011	55781875	Adcy4
chr14	56281432	56282270	-
chr14	56338473	56338850	-
chr14	56667723	56668482	Mphosph8
chr14	57158135	57158915	-
chr14	57412255	57412981	-
chr14	57429221	57429696	Ift88
chr14	57509164	57510345	2310043D23Rik,Ift88
chr14	57597584	57597975	Xpo4
chr14	57797714	57798375	Mir3077,Sap18
chr14	57998999	57999607	3110083C13Rik,Micu2
chr14	58678024	58678580	-
chr14	59322722	59323280	Phf11b
chr14	59559658	59560568	-
chr14	59674650	59675201	-
chr14	59767120	59767740	-
chr14	59805873	59806434	-
chr14	59931546	59932337	Atp8a2
chr14	60104678	60105463	Atp8a2
chr14	60251155	60251933	Nupl1
chr14	60443038	60443799	-
chr14	61061735	61062344	-
chr14	61874284	61874928	-
chr14	62034523	62035180	-
chr14	62144546	62145688	-
chr14	62192542	62193515	-
chr14	62492403	62493047	-
chr14	62600792	62601286	Fam124a
chr14	63177615	63178329	Fdft1
chr14	63313576	63313986	-
chr14	63910366	63911103	Pinx1
chr14	64023128	64023691	Rp1l1
chr14	64903718	64904092	Hmbox1
chr14	65015113	65015730	Ints9
chr14	65833683	65834376	Ccdc25,Esco2
chr14	66018384	66018864	Gulo
chr14	66378115	66378975	-
chr14	67134959	67135620	-
chr14	67355433	67355981	4930438E09Rik,Ebf2
chr14	67540846	67541516	-
chr14	67715205	67716472	Cdca2,Kctd9
chr14	69028943	69029511	Stc1
chr14	69931939	69932286	-
chr14	70023005	70023738	Pebp4
chr14	72030137	72030916	-
chr14	72575128	72575790	Fndc3a
chr14	72739028	72739597	-
chr14	72869004	72869629	-
chr14	73502935	73503443	Med4
chr14	74933852	74934510	Lrch1
chr14	75456660	75457218	Siah3
chr14	75713652	75714420	Cog3
chr14	75767769	75768565	Slc25a30
chr14	75863410	75864294	-
chr14	75981083	75981738	Gm25517,Gtf2f2
chr14	76501947	76502756	Tsc22d1
chr14	76505458	76506065	Tsc22d1
chr14	76582551	76583152	-
chr14	76595031	76595840	-
chr14	76627162	76627705	-
chr14	76664489	76665376	-
[truncated: 4,730 more rows]

## Sheet: S2_ChIP_mouse_gonad
Table S2.
Chromosome	Start	End	Gene Symbol
chr1	7397773	7398411	Gm26901
chr1	9564146	9564778	2610203C22Rik,Adhfe1
chr1	10037654	10038325	Cops5,Cspp1
chr1	13372109	13372881	Ncoa2
chr1	14513422	14514297	-
chr1	15908614	15909182	-
chr1	23255976	23256524	Gm6420
chr1	36445056	36445582	Lman2l
chr1	36511613	36512058	Cnnm3
chr1	36547168	36547554	Ankrd39
chr1	38615723	38616325	Aff3
chr1	39892955	39893690	Map4k4
chr1	52442441	52442868	-
chr1	55405461	55406039	Plcl1
chr1	58392590	58393366	Bzw1
chr1	62743422	62743812	Nrp2
chr1	63133203	63134009	Gm11602
chr1	71894824	71895166	-
chr1	72583060	72583956	Smarcal1
chr1	74854513	74854976	Cdk5r2,Gm16582
chr1	76068332	76068849	-
chr1	86524955	86525683	Ptma
chr1	86582384	86583002	Cops7b,Pde6d
chr1	89543275	89544002	Agap1
chr1	91459019	91460004	Per2
chr1	91866585	91867218	-
chr1	92700091	92700669	-
chr1	105663515	105664109	2310035C23Rik,Pign
chr1	105765767	105766444	-
chr1	106796594	106796934	Vps4b
chr1	119837119	119837904	Ptpn4
chr1	130717074	130717707	Pfkfb2
chr1	131105848	131106437	Gm25717,Mapkapk2
chr1	131527185	131528280	Fam72a,Srgap2
chr1	135199057	135199425	-
chr1	136017788	136018206	Tmem9
chr1	136233902	136234505	5730559C18Rik
chr1	152610185	152610673	Rgl1
chr1	155099554	155099969	Ier5
chr1	155335861	155336267	Xpr1
chr1	156718945	156719563	Fam20b
chr1	157731225	157731751	-
chr1	161962585	161963152	4930558K02Rik,Pigc
chr1	167220639	167221298	-
chr1	172156646	172157087	Dcaf8
chr1	176977968	176978689	Sdccag8
chr1	178411659	178412308	Efcab2
chr1	179201173	179201941	Smyd3
chr1	180195884	180196265	Adck3
chr1	180307604	180308145	-
chr1	184857547	184858104	-
chr1	187215122	187215813	Gpatch2,Spata17
chr1	190513526	190513985	-
chr1	191821142	191821717	Nek2
chr1	192679228	192680036	Hhat
chr10	5805264	5805780	Fbxo5
chr10	18759975	18760709	-
chr10	19613425	19614563	Il22ra2
chr10	22203427	22203779	Gm26581,Gm26740,H60b,Raet1e
chr10	24738033	24738851	-
chr10	24869729	24870248	Med23
chr10	31592103	31592592	Rnf217
chr10	34281827	34282602	-
chr10	36973997	36974782	Hdac2
chr10	39557838	39558420	Fyn,Gm16364
chr10	40702960	40703853	Mettl24
chr10	40883278	40884173	Cdc40,Gm22948,Wasf1
chr10	41518901	41519562	Cd164
chr10	41678468	41679247	Ccdc162
chr10	43324799	43325364	Pdss2
chr10	43901492	43901969	Rtn4ip1
chr10	60200811	60201479	Chst3
chr10	60264909	60265567	-
chr10	61373802	61374381	Pald1
chr10	62578158	62578721	2510003E04Rik
chr10	67063706	67064375	Reep3
chr10	69739626	69740271	Ank3
chr10	71306258	71306629	Gm20609
chr10	76364938	76365316	Pcnt
chr10	79097412	79097853	2610008E11Rik
chr10	79599147	79599682	-
chr10	79854097	79854764	E130317F20Rik,mmu-mir-6910,Ptbp1
chr10	80115217	80116028	Stk11
chr10	80159472	80160322	Cirbp
chr10	80444539	80445048	-
chr10	80742089	80742592	Ap3d1
chr10	80754740	80755536	Dot1l
chr10	80804777	80805251	Amh,Plekhj1
chr10	81137146	81137651	Zbtb7a
chr10	81182597	81183174	4930442H23Rik,Dapk3
chr10	81292784	81293642	Pip5k1c,Tjp3
chr10	81350231	81350734	Gipc3,Hmg20b,Mfsd12
chr10	81571290	81572043	Tle2
chr10	81579917	81580388	Gm15917,Tle2
chr10	81648546	81649259	-
chr10	83726810	83727283	1500009L16Rik
chr10	86705396	86705842	BC030307,Gm25745,Hsp90b1
chr10	91171328	91172086	Tmpo
chr10	92356882	92357471	Gm20757
chr10	94922276	94922802	Plxnc1
chr10	95143535	95144116	-
chr10	95399244	95399852	Socs2
chr10	96733630	96734215	-
chr10	99262839	99263483	Dusp6
chr10	118750366	118750975	-
chr10	119018652	119019290	-
chr10	119219382	119219941	Cand1
chr10	119239962	119240632	Cand1
chr10	120147379	120148005	Irak3
chr10	121837764	121838336	-
chr10	122033471	122034159	Srgap1
chr10	122902022	122902676	Ppm1h
chr10	123086643	123087250	-
chr10	127084285	127084930	Agap2
chr10	127120849	127121360	-
chr10	127979666	127980548	-
chr10	128154559	128155158	Rbms2
chr10	128231422	128232228	Gm26847,Timeless
chr10	128302808	128303530	Gm23241,Il23a,Pan2
chr10	128582172	128582810	Erbb3
chr10	128696040	128696770	Pmel,Rab5b
chr10	128804173	128805052	Dnajc14,Tmem198b
chr10	128821317	128822229	Ormdl2
chr11	3337578	3338060	Gm12592,Pik3ip1
chr11	3574784	3575387	-
chr11	4096558	4097116	Mtfp1
chr11	4213171	4213699	Gatsl3,Tbc1d10a
chr11	4849444	4849897	Nf2
chr11	4916220	4916613	AA413626,Thoc5
chr11	5175988	5176415	-
chr11	6444366	6444934	Gm11970,Gm11971,H2afv
chr11	8445648	8446213	Tns3
chr11	11462093	11462636	4930415F15Rik
chr11	16260206	16260555	Vstm2a
chr11	17257092	17257959	C1d
chr11	18885745	18886161	-
chr11	19020027	19020805	Meis1
chr11	23255489	23256098	Xpo1
chr11	23770411	23770940	Rel
chr11	28610677	28611224	-
chr11	32548384	32549008	Stk10
chr11	33162926	33163390	Gm12115,Npm1
chr11	34833509	34834026	Spdl1
chr11	35802057	35802531	Fbll1
chr11	40733214	40733995	Hmmr,Nudcd2
chr11	43681392	43682092	Pwwp2a
chr11	46029107	46029521	Gm12165
chr11	50325372	50326080	Canx
chr11	51606622	51607265	Hnrnpab
chr11	53300318	53300796	Hspa4
chr11	55469146	55469810	Atox1,G3bp1,Gm12235
chr11	55945526	55946092	Gm12239
chr11	58846837	58847251	Gm12258
chr11	59809497	59810551	Flcn,Gm16062,Gm24939
chr11	60352789	60353436	Lrrc48,Tom1l2
chr11	60391667	60392362	Lrrc48
chr11	64438859	64439181	F930015N05Rik,Hs3st3a1
chr11	67586103	67586745	Gas7,Gm12301
chr11	68691704	68692348	Myh10
chr11	68901176	68901963	Gm22608,Rpl26
chr11	69070338	69071075	Gm12306,Gm25371,Snord118,Tmem107
chr11	69094707	69095495	Per1
chr11	69395345	69395949	1700064E03Rik,Cyb5d1,Lsmd1
chr11	69418596	69419274	Kdm6b
chr11	69580896	69581639	Trp53,Wrap53
chr11	69671240	69672049	Mpdu1
chr11	69672260	69672852	2010012P19Rik,Cd68,Eif4a1,Gm22988,Gm24029,Gm25835,Mpdu1
chr11	69758485	69759148	Polr2a,Zbtb4
chr11	70237532	70238082	Bcl6b
chr11	70239597	70240173	0610010K14Rik,Gm21988,Mir497,Rnasek
chr11	70668499	70669431	Spag7
chr11	71019061	71019744	Derl2,Mis12
chr11	72689485	72690307	Ankfy1
chr11	74770521	74771266	Mettl16
chr11	75274128	75274501	-
chr11	75486472	75486968	Prpf8
chr11	75812488	75812982	Gm12339
chr11	75920356	75921012	Rph3al
chr11	78697254	78697943	Nlk
chr11	79131057	79131567	Ksr1
chr11	79225005	79225625	-
chr11	80915549	80916320	Asic2
chr11	83861479	83862018	Hnf1b
chr11	85352347	85353374	Bcas3
chr11	86200938	86201527	4632419I22Rik,Brip1
chr11	87108529	87109501	Mir301,Prr11,Ska2
chr11	87591559	87592297	Mtmr4
chr11	87672830	87673378	Rnf43
chr11	90637665	90638544	Cox11,Stxbp4
chr11	93885759	93886396	Mbtd1,Utp18
chr11	95041268	95041774	Pdk2
chr11	95309264	95309888	Gm11520,Kat7
chr11	95632404	95632907	-
chr11	96075574	96076208	Atp5g1
chr11	96829674	96830335	Nfe2l1
chr11	96943861	96944543	D030028A08Rik,Pnpo
chr11	97187831	97188391	Kpnb1
chr11	97702901	97703877	Pcgf2,Psmb3
chr11	97744801	97745491	Pip4k2b
chr11	98742531	98743276	Thra
chr11	98904733	98905176	Cdc6,Wipf2
chr11	99125299	99125809	-
chr11	100313383	100314009	Eif1
chr11	100356091	100356522	Gm20394,Hap1
chr11	101552371	101553172	Brca1,Nbr1,NBR2
chr11	102082373	102082831	Mpp2
chr11	102924976	102925338	Gm26668,Kif18b
chr11	103777980	103778516	Wnt3
chr11	103966200	103966768	Arf2
chr11	106036325	106036986	Dcaf7
chr11	106084148	106084751	Map3k3
chr11	106229671	106230190	Ddx42
chr11	108424749	108425352	Cep112
chr11	115277011	115277625	Fdxr
chr11	115419730	115420520	Atp5h,Kctd2
chr11	115514151	115514646	Hn1
chr11	115627867	115628600	Slc25a19
chr11	115764950	115765829	2310067B10Rik
chr11	115933240	115933940	Recql5,Sap30bp
chr11	116024460	116025095	H3f3b,Unk
chr11	116335279	116335653	Foxj1,n-R5s74
chr11	116433686	116434286	Ubald2
chr11	118160546	118161161	Cyth1
chr11	118710039	118710384	Rbfox3
chr11	119165293	119165799	Tbc1d16
chr11	119299637	119300462	Card14,Eif4a3
chr11	120316056	120316403	-
chr11	120467188	120467749	Arl16,Hgs,Oxld1
chr11	120572664	120573613	P4hb
chr11	120950559	120951137	Slc16a3
chr11	121236785	121237358	BC017643,Narf
chr11	121672962	121673422	B3gntl1
chr12	4082470	4083222	-
chr12	4937858	4938339	Atad2b
chr12	5185854	5186477	Klhl29
chr12	7768096	7768754	-
chr12	14152812	14153275	Fam84a
chr12	15976760	15977168	-
chr12	17747825	17748203	Hpcal1
chr12	21417413	21418066	Gm4419,Ywhaq
chr12	25096027	25096445	Id2
chr12	28589265	28589613	Allc
chr12	28635499	28636229	-
chr12	28805123	28805648	Tssc1
chr12	29951034	29951574	Pxdn
chr12	31950049	31950611	Hbp1
chr12	36156578	36157230	Ankmy2,Bzw2
chr12	51493056	51493690	-
chr12	55835975	55836728	Brms1l
chr12	59130905	59131586	Ctage5,Gm24233
chr12	59219404	59219943	Fbxo33
chr12	69183680	69184456	Mgat2,Rpl36al
chr12	69680076	69680628	Sos2
chr12	70650055	70650635	-
chr12	70822343	70822711	-
chr12	70824685	70825537	Frmd6
chr12	71494097	71494578	-
chr12	75669438	75669878	Wdr89
chr12	76403932	76404443	4930426I24Rik
chr12	80146332	80146778	-
chr12	80260298	80260866	Actn1
chr12	80643444	80644243	Erh,Slc39a9
chr12	82168915	82169540	Sipa1l1
chr12	83487302	83488039	Dpf3
chr12	83921597	83922390	Numb
chr12	84240353	84240732	-
chr12	85110590	85111228	Prox2
chr12	85455038	85455608	-
chr12	85824338	85824974	0610007P14Rik,Ttll5
chr12	87388166	87388682	Sptlc2
chr12	91848905	91849527	Sel1l
chr12	99234990	99235523	Foxn3
chr12	99391848	99392360	Foxn3
chr12	100725066	100725944	Rps6ka5
chr12	101975688	101976209	Cpsf2
chr12	104453169	104453671	-
chr12	104990164	104990702	Syne3
chr12	105032146	105032882	Glrx5,Scarna13
chr12	106372964	106373518	-
chr12	108179315	108179936	Ccnk,Setd3
chr12	108275438	108276045	Ccdc85c
chr12	110680890	110681275	1700001K19Rik
chr12	110889073	110889536	Cinp,Rps19-ps6
chr12	111164229	111164779	4930595D18Rik,Traf3
chr12	111386271	111387097	Cdc42bpb
chr12	111537786	111538588	Eif5,Snora28
chr12	111813588	111814474	Xrcc3,Zfyve21
chr12	116047241	116047967	Zfp386
chr13	5831782	5832431	-
chr13	14063324	14063801	Arid4b,Ggps1
chr13	14612990	14613303	Mrpl32,Psma2
chr13	20040890	20041698	-
chr13	21882610	21883392	Gm11278
chr13	24565885	24566368	-
chr13	28630046	28630578	2610307P16Rik
chr13	29985974	29986577	E2f3
chr13	30236969	30237318	Mboat1
chr13	30630451	30631032	-
chr13	32179600	32180239	Gmds
chr13	33145035	33145804	-
chr13	38296894	38297329	-
chr13	39385576	39386011	-
chr13	41330814	41331666	Nedd9
chr13	44157065	44157434	-
chr13	44839617	44840234	Gm22213,Jarid2
chr13	49652430	49653210	Cenpp,Nol8
chr13	49681733	49682244	Gm25394,Iars
chr13	51210758	51211303	Hist1h2al
chr13	51644888	51645403	Cks2,Gm22806,Secisbp2
chr13	53232231	53232591	-
chr13	53252775	53253263	Ror2
chr13	54693497	54694668	Cdhr2,Rnf44
chr13	55692854	55693271	B230219D22Rik
chr13	56585943	56586695	-
chr13	57415653	57416630	-
chr13	58401918	58402757	Hnrnpk,Mir7-1,Rmi1
chr13	58688157	58688989	-
chr13	59584961	59585404	Naa35
chr13	59652589	59653245	Golm1
chr13	60442555	60443183	-
chr13	63567678	63568473	Ptch1
chr13	63651761	63652503	-
chr13	66932810	66933658	Mterfd1,Ptdss1
chr13	73503034	73503649	Lpcat1
chr13	81632862	81633577	Gpr98
chr13	81782919	81783586	Cetn3,Gm17259
chr13	92941494	92942059	-
chr13	93705726	93706126	Dmgdh
chr13	98496081	98496456	Gm10320
chr13	99194168	99194683	Zfp366
chr13	99344460	99344943	-
chr13	99353131	99353598	Mrps27,Ptcd2
chr13	102906002	102906771	Mast4
chr13	104816686	104817265	Cwc27,Srek1ip1
chr13	108236456	108237124	Elovl7
chr13	111267069	111267981	-
chr13	111489543	111490106	Gpbp1
chr13	111939507	111939946	-
chr13	117601667	117602562	Hcn1
chr13	119689704	119690569	Hmgcs1
chr14	9458768	9459333	-
chr14	20640728	20641174	-
chr14	20734254	20734728	Ndst2
chr14	21500257	21501078	Kat6b
chr14	21575982	21576670	Kat6b
chr14	25196916	25197438	-
chr14	25435256	25435838	-
chr14	25551927	25552430	Gm26772,Zmiz1
chr14	26591862	26592640	-
chr14	26637777	26638229	Arf4
chr14	30114404	30115092	Cacna1d
chr14	32085409	32086145	Dph3,Oxnad1
chr14	32159736	32160191	Ncoa4
chr14	45219293	45219837	Gpr137c,Txndc16
chr14	45465964	45466728	Fermt2,Gm22637
chr14	48445812	48446483	Tmem260
chr14	49128642	49129399	-
chr14	52019552	52020189	Zfp219
chr14	54517163	54517653	Prmt5
chr14	54893743	54894182	Gm20521,Pabpn1
chr14	55014934	55015569	Ngdn
chr14	55559938	55561314	A730061H03Rik,Dcaf11
chr14	56667821	56668665	Mphosph8
chr14	56778234	56778885	Pspc1
chr14	57999134	57999509	3110083C13Rik,Micu2
chr14	63177633	63178450	Fdft1
chr14	64903740	64904254	Hmbox1
chr14	67715410	67716331	Cdca2,Kctd9
chr14	73087189	73087646	-
chr14	78536665	78537392	Akap11
chr14	105176933	105177647	Rbm26
chr14	117932240	117932985	Gpc6
chr14	120477216	120477863	Rap2a
chr14	121084832	121085350	Farp1
chr14	121353547	121353914	Stk24
chr15	3270466	3271347	Sepp1
chr15	12718199	12719109	-
chr15	12824466	12825009	6030458C11Rik,Drosha
chr15	30148410	30148822	-
chr15	31601630	31602238	Cct5,Fam173b
chr15	36999434	36999893	Gm26766,Zfp706
chr15	52712094	52712517	Med30
chr15	57776825	57777199	Zhx2
chr15	58895167	58895645	Rnf139,Tatdn1
chr15	58986753	58987542	Mtss1
chr15	59120122	59120995	-
chr15	73067298	73067893	Trappc9
chr15	73667716	73668280	-
chr15	74720971	74721567	-
chr15	74885575	74886058	2010109I03Rik
chr15	75703700	75704271	Rhpn1
chr15	75732985	75733678	-
chr15	76080760	76081294	Puf60
chr15	76477091	76477515	Bop1,Hsf1
chr15	76816705	76817182	Arhgap39
chr15	77067858	77068610	-
chr15	77842123	77842718	Gm22107,Myh9
chr15	78403994	78404475	Tex33
chr15	78406157	78406941	Mpst,Tst
chr15	78537346	78537724	C1qtnf6,Sstr3
chr15	79658564	79659454	Cby1,Fam227a
chr15	79690339	79690855	Gm26884,Gtpbp1,Josd1,n-R5s40
chr15	80710547	80711650	Tnrc6b
chr15	84881828	84882510	-
chr15	84922871	84923736	Nup50
chr15	88738454	88739004	Brd1
chr15	88819256	88819744	Alg12,Creld2
chr15	94428843	94429498	Adamts20
chr15	95828179	95828742	Ano6,Gm17546
chr15	96453405	96453864	Scaf11
chr15	96921999	96922674	-
chr15	98534041	98534867	Kansl2,Snora2b
chr15	98722934	98723523	-
chr15	98763076	98763629	Arf3
chr15	98896011	98896545	Dhh
chr15	98991279	98991835	-
chr15	99392644	99393258	Tmbim6
chr15	100551612	100552553	Tfcp2
chr15	100615642	100616401	C330013E15Rik,Dazap2
chr15	101520849	101521423	-
chr15	102136156	102136542	Igfbp6,Spryd3
chr15	102405437	102406343	Sp1
chr15	102625047	102625809	ATF7,Rpl39-ps
chr15	103175344	103175770	-
chr15	103250410	103251047	Nfe2
chr15	103272402	103272939	Copz1
chr15	103305199	103305505	-
chr16	4719033	4719603	Hmox2,Nmral1
chr16	5013342	5013965	Rogdi
chr16	8829529	8830116	1810013L24Rik
chr16	9222903	9223440	-
chr16	12019412	12020086	Shisa9
chr16	14220435	14220876	Myh11
chr16	20731420	20732056	Chrd,Thpo
chr16	22428663	22429441	-
chr16	22439517	22440094	Etv5
chr16	22857448	22858249	Dnajb11,Tbccd1
chr16	23240592	23241318	St6gal1
chr16	23988470	23989078	-
chr16	29983664	29984280	-
chr16	30100835	30101338	-
chr16	30192409	30193103	-
chr16	30587201	30588222	Lsg1
chr16	33685455	33686210	Heg1
chr16	36874760	36875351	Eaf2,Golgb1
chr16	37687359	37688087	-
chr16	38088640	38089455	Gsk3b
chr16	38616954	38617374	Arhgap31
chr16	42875028	42875939	4932412D23Rik,Zbtb20
chr16	45944292	45944855	Gm15638,Phldb2
chr16	46496947	46497492	Pvrl3
chr16	50432293	50432864	Bbx
chr16	52031209	52031732	Cblb
chr16	56886084	56886561	Gm15839,Tmem45a
chr16	62786603	62787017	Nsun3
chr16	64851704	64852213	Cggbp1
chr16	72662621	72663431	Robo1
chr16	84802577	84803098	Jam2
chr16	84974780	84975356	-
chr16	85144682	85145390	App
chr16	87608774	87609332	-
chr16	89798166	89798598	Tiam1
chr16	90934745	90935223	1110004E09Rik
chr16	92346255	92346829	Kcne1
chr16	94569360	94570002	-
chr16	94602562	94603396	Dyrk1a
chr16	96608319	96608868	Dscam
chr16	97769518	97770051	Ripk4
chr17	6655022	6655333	Dynlt1f
chr17	7166016	7166630	Rps6ka2
chr17	12960165	12960831	Acat2,Gm15946
chr17	15309174	15309885	-
chr17	16951125	16951679	-
chr17	17004642	17005153	-
chr17	17063564	17064335	Zfp960
chr17	17234339	17235085	-
chr17	20944850	20945700	Ppp2r1a
chr17	24169233	24169921	Amdhd2,Atp6v0c
chr17	24251340	24251660	Ccnf
chr17	24469865	24470413	Pgp
chr17	24473594	24474183	Bricd5
chr17	24478882	24479464	Caskin1,Mlst8
chr17	24886277	24887002	Mrps34,Nme3,Nubp2,Spsb3
chr17	24960448	24961096	Hn1l
chr17	25015718	25016544	Cramp1l,Ift140
chr17	25424628	25425287	Cacna1h
chr17	25919702	25920680	Gm16278,Gm26694,Rab40c
chr17	26710001	26710440	Crebrf
chr17	26972744	26973441	Ggnbp1,Zbtb9
chr17	27858206	27858752	Uhrf1bp1
chr17	28080530	28081007	4930526A20Rik,Tcp11
chr17	28328235	28328960	Rpl10a
chr17	28388417	28389105	-
chr17	28556050	28556817	-
chr17	30004005	30005121	Zfand3
chr17	31192596	31193335	Tmprss3
chr17	32350456	32351081	Akap8l
chr17	32891448	32892056	Zfp870
chr17	33760226	33760760	Gm17251,Rab11b
chr17	33810256	33810736	Kank3
chr17	33824180	33824919	Ndufa7,Rps28
chr17	34121042	34121704	Brd2
chr17	34603286	34604286	Agpat1,Rnf5
chr17	34627237	34628005	Gm20460,Ppt2,Prrt1
chr17	35089154	35089868	Abhd16a,Ly6g6f
chr17	35516496	35517144	Cchcr1,Gm19553,Tcf19
chr17	35638748	35639382	Dpcr1,Sfta2
chr17	39842988	39848888	Gm26924
chr17	45251481	45252083	-
chr17	45318114	45318597	-
chr17	46011802	46012183	-
chr17	46031520	46032116	Vegfa
chr17	46552420	46553226	Cul9,Srf
chr17	46751993	46752690	Cnpy3
chr17	46772399	46773175	Gm26904,Ptcra
chr17	47646330	47647206	Gm20517,Usp49
chr17	47974312	47974751	-
chr17	47981446	47982165	-
chr17	48004890	48005342	Gm14871
chr17	48409487	48410147	Nfya,Oard1
chr17	48933629	48934111	Lrfn2
chr17	49545227	49545917	Daam2
chr17	56008176	56008644	Mpnd,Stap2
chr17	56039950	56040428	Chaf1a,Sh3gl1
chr17	56138327	56138723	Sema6b
chr17	56218806	56219369	Dpp9
chr17	56325493	56326132	Kdm4b
chr17	56507528	56508163	-
chr17	56638562	56638897	Catsperd
chr17	56809113	56809703	Rfx2
chr17	57031533	57032469	Gm17168,Khsrp
chr17	57214719	57215104	C3
chr17	63863650	63864164	A930002H24Rik
chr17	65682122	65682648	Rab31
chr17	67411599	67412242	-
chr17	70794226	70794855	Dlgap1
chr17	71002088	71002572	Gm26561,Myl12a
chr17	71478944	71479598	Smchd1
chr17	75655412	75655825	-
chr17	80062037	80062677	Hnrnpll
chr17	80220314	80220942	Gemin6
chr17	84465866	84466446	-
chr17	84957050	84958156	Ppm1b
chr17	86150754	86151369	Srbd1
chr17	86469889	86470393	Prkce
chr18	3382690	3383264	Cul2
chr18	4148400	4148956	-
chr18	4196423	4196781	-
chr18	14682680	14683393	Ss18
chr18	33213514	33214369	Stard4
chr18	33794567	33794986	2410004N09Rik,Gm23639
chr18	34651543	34652105	Cdc23
chr18	34751494	34752105	2010110K18Rik
chr18	34758906	34759697	Cdc25c,Fam53c
chr18	35561743	35562400	Matr3
chr18	35612037	35612446	Paip2
chr18	36286797	36287273	-
chr18	36559835	36560623	Ankhd1
chr18	37935311	37936019	Diap1
chr18	42274935	42275584	Rbm27
chr18	42510966	42511692	Tcerg1
chr18	44380215	44380717	Dcp2
chr18	46741323	46741848	Ap3s1,Atg12
chr18	51830147	51830754	-
chr18	52717929	52718533	-
chr18	56925404	56925900	42797
chr18	60478492	60478943	Smim3
chr18	65237778	65238194	-
chr18	66526414	66527242	-
chr18	67258306	67259108	-
chr18	69593019	69593549	Tcf4
chr18	73506793	73507366	-
chr18	77065796	77066675	Pias2
chr18	77806574	77807125	Gm23954,Pstpip2
chr18	81992403	81993361	Mir5127
chr18	84850930	84851599	Cyb5
chr18	86338168	86339020	-
chr19	3575491	3576258	Ppp6r3
chr19	4510109	4510625	Pcx
chr19	4755991	4756592	Rbm4b
chr19	4793775	4794320	Gm21844,Gm21992,Rbm4
chr19	4878411	4878988	Actn3,Zdhhc24
chr19	5088075	5088717	Tmem151a,Yif1a
chr19	5488877	5489530	Cfl1,Mus81
chr19	5753869	5754329	Ltbp3
chr19	6046318	6046947	Gm8034,mmu-mir-6988,Syvn1
chr19	6140632	6141296	Arl2,Batf2,n-R5s19
chr19	7039845	7040673	Stip1
chr19	7482964	7483714	Rtn3
chr19	8741511	8742155	mmu-mir-6992,Stx5a
chr19	8802084	8802769	Polr2g,Zbtb3
chr19	11965158	11965878	Osbp
chr19	15924816	15925508	Psat1
chr19	24173991	24174579	Tjp2
chr19	27429609	27430262	D19Bwg1357e
chr19	28580963	28581502	4933413C19Rik,Glis3
chr19	29060589	29061206	-
chr19	29100711	29101581	Rcl1
chr19	29701146	29701690	Mlana
chr19	30030024	30030623	Uhrf2
chr19	40531091	40531639	-
chr19	41829430	41830089	Frat1
chr19	41848023	41848498	Frat2
chr19	41933042	41933531	Zdhhc16
chr19	43524461	43524872	Got1
chr19	43674718	43675483	Slc25a28
chr19	44002262	44002641	-
chr19	44683606	44684146	-
chr19	45027823	45028495	Pdzd7
chr19	46394766	46395540	Actr1a,Sufu
chr19	47276817	47277438	mmu-mir-6995,Sh3pxd2a
chr19	53599810	53600540	Smc3
chr19	55346608	55347321	Vti1a
chr19	57146822	57147545	Ablim1
chr19	57505930	57506301	-
chr19	57610437	57611243	-
chr19	58011705	58012159	-
chr19	58018984	58019401	Atrnl1
chr19	58541168	58541676	Ccdc172
chr19	58883963	58884646	-
chr19	59561281	59561637	-
chr19	59691191	59691909	-
chr19	60226530	60227099	4933412A08Rik,D19Ertd737e
chr2	8223407	8223878	-
chr2	8523747	8524496	-
chr2	9704532	9704936	-
chr2	11492570	11493184	Pfkfb3
chr2	11777291	11778114	Ankrd16,Fbxo18
chr2	18765590	18766021	Gm20539
chr2	21205054	21205492	Enkur,Gm23007,Thnsl1
chr2	25224393	25225054	Tubb4b
chr2	25262102	25262837	Ndor1,Tprn
chr2	25546668	25547340	Traf2
chr2	25574722	25575387	Gm26702,Mamdc4,Phpt1
chr2	26297825	26298492	4932418E24Rik
chr2	26535407	26535984	-
chr2	26910501	26910913	Gm22879,Gm23969,Gm24134,Med22,Rpl7a,Surf2,Surf6
chr2	27539883	27540463	Gm13421,Gm25541
chr2	28600948	28601381	Gm22824
chr2	29054867	29055626	1700101E01Rik,Ttf1
chr2	29593641	29594450	-
chr2	30363802	30364333	Fam73b,Sh3glb2
chr2	30658397	30658808	9330198N18Rik,Gm14486
chr2	31300598	31301086	-
chr2	32559585	32560142	Fam102a
chr2	32961433	32962038	Lrsam1,Rpl12,Snora65
chr2	34755238	34755998	Gapvd1
chr2	34771430	34772170	Hspa5
chr2	35642591	35643179	Dab2ip
chr2	38709308	38709882	4933433P16Rik,Nr5a1
chr2	38734440	38735259	Nr6a1
chr2	53190980	53191619	-
chr2	53191640	53192185	Arl6ip6,Prpf40a
chr2	58984952	58985819	Ccdc148
chr2	67875528	67876359	B3galt1
chr2	69205832	69206447	G6pc2,Spc25
chr2	71655771	71656374	-
chr2	73607007	73607618	Gm13704
chr2	73892237	73892863	Atf2,Gm10822
chr2	79739307	79739979	Ppp1r1c
chr2	84670662	84671235	-
chr2	84677976	84678584	2700094K13Rik,Med19,Tmx2
chr2	84734366	84734893	Clp1,Ypel4
chr2	85037027	85037781	P2rx3,Ssrp1
chr2	90846964	90847448	Mtch2
chr2	91182925	91183588	Madd
chr2	91264887	91265408	Arfgap2,Gm17281
chr2	105904219	105905045	Elp4,Immp1l
chr2	109280472	109280891	Kif18a,Mettl15
chr2	118861633	118862071	Ivd
chr2	119594006	119594592	1700020I14Rik
chr2	120850374	120851002	AV039307,Cdan1,Ttbk2
chr2	121271107	121271658	Trp53bp1
chr2	121866637	121867061	Casc4,Gm14019
chr2	122626001	122626451	Spata5l1
chr2	125123460	125124011	Myef2
chr2	127831445	127832198	Acoxl,Bub1
chr2	128174166	128174729	-
chr2	128966989	128967610	4933427J07Rik,Gm10762,Zc3h6
chr2	131261986	131262826	Pank2
chr2	134644075	134644686	Tmx4
chr2	140066634	140067007	Tasp1
chr2	144011169	144011606	Rrbp1
chr2	148158153	148158837	-
chr2	152105314	152105802	Srxn1
chr2	152820269	152820761	-
chr2	152831046	152831784	Bcl2l1
chr2	153717854	153718409	Gm14490
chr2	153853789	153854452	-
chr2	154603330	154604033	Zfp341
chr2	154677089	154677480	Chmp4b
chr2	154790843	154791563	a,Raly
chr2	155056227	155056708	-
chr2	156721016	156721581	4930405A21Rik,Dlgap4
chr2	157278681	157279446	Mroh8,Rpn2
chr2	157376571	157377066	Manbal
chr2	160645820	160646429	Top1
chr2	161108970	161109311	Chd6
chr2	162930975	162931582	Srsf6
chr2	164804619	164805180	Acot8,Zswim3
chr2	164822512	164823266	Ctsa,Zswim1
chr2	165884394	165885034	Zmynd8
chr2	166127412	166128238	Sulf2
chr2	166348096	166348690	-
chr2	166624027	166624511	Prex1
chr2	167727129	167727530	A530013C23Rik
chr2	167919459	167920011	-
chr2	167945715	167946083	Ptpn1
chr2	168059125	168059634	-
chr2	168230238	168230854	Dpm1,Gm20716,Mocs3
chr2	168327249	168327749	Gm22704
chr2	170636027	170636567	-
chr2	171394378	171394940	-
chr2	171832875	171833440	-
chr2	173205604	173206017	-
chr2	173544896	173545400	-
chr2	173740051	173740658	Vapb
chr2	174201414	174201876	-
chr2	174833239	174833651	-
chr2	180118991	180119524	Osbpl2
chr2	180273473	180273889	Cables2
chr2	181462908	181463326	Zbtb46
chr3	7366153	7366740	Pkia
chr3	14867113	14867618	Car3
chr3	19162773	19163400	Armc1
chr3	27153730	27154452	Ect2
chr3	30598643	30599329	Actrt3,Gm24413,Mynn
chr3	32708213	32708830	Actl6a
chr3	33799574	33800516	Ttc14
chr3	34565205	34565770	Sox2ot
chr3	40893707	40894288	3110057O12Rik
chr3	51224320	51225100	Ccrn4l
chr3	51902597	51903153	Maml3
chr3	52267849	52268557	Foxo1
chr3	57735848	57736223	Rnf13
chr3	61363434	61364221	B430305J03Rik,Rap2b
chr3	64037918	64038691	-
chr3	79515876	79516420	Fnip2
chr3	79567879	79568465	4930589L23Rik,Fnip2
chr3	81418769	81419303	-
chr3	82876386	82876840	4930564K09Rik,Rbm46
chr3	84951986	84952704	Arfip1,Fbxw7
chr3	86142511	86143061	Rnu73b,Rps3a1,Snord73a
chr3	89160232	89160777	Clk2,Hcn3
chr3	89418227	89418778	Cks1b,Flad1,Shc1
chr3	89883334	89883855	Il6ra
chr3	90292640	90293248	-
chr3	90475624	90476489	Ilf2
chr3	95015300	95016021	4930481B07Rik,Zfp687
chr3	95588381	95589038	Golph3l
chr3	95624510	95625689	-
chr3	95881901	95882679	C920021L13Rik,Gm129
chr3	96557604	96558096	Gm15441,Txnip
chr3	97297495	97298144	Gm17608
chr3	100921937	100922501	Trim45
chr3	103020225	103020717	Csde1
chr3	105052730	105053517	Cttnbp2nl
chr3	107332897	107333994	Rbm15
chr3	107355433	107356044	-
chr3	113630026	113630471	Rnpc3
chr3	126596152	126596613	Camk2d
chr3	129325583	129326008	Enpep
chr3	131303071	131303480	4930534D22Rik,Cyp2u1
chr3	135437896	135438651	4930539J05Rik,Ube2d3
chr3	136669602	136670213	Ppp3ca
chr3	138526759	138527446	Eif4e
chr3	142318163	142318548	Pdlim5
chr3	142700591	142701369	Ccbl2
chr3	146851801	146852580	Ttll7
chr3	152128934	152129488	Gipc2
chr3	152210090	152210557	Dnajb4,Fubp1
chr3	152668374	152668902	AI115009,Ak5
chr3	152924009	152924643	Pigk,St6galnac5
chr3	153074860	153075507	-
chr3	153108044	153108863	-
chr3	153587951	153588522	St6galnac3
chr4	3227631	3228674	-
chr4	9668966	9669505	Asph,Gm25677
chr4	41124005	41124946	Nol6
chr4	41464539	41465372	Kif24,Nudt2
chr4	41740977	41741519	Il11ra1,Sigmar1
chr4	42949363	42950161	Dnajb5
chr4	43381881	43382336	Rusc2
chr4	43656330	43657024	Gm12481,Hint2,Spag8
chr4	45012362	45012944	1700055D18Rik,Polr1e,Zbtb5
chr4	60080942	60081803	Mup-ps1
chr4	61529153	61529974	Mup-ps13
chr4	65513438	65513958	-
chr4	65654830	65655420	Astn2
chr4	82512596	82513474	Gm11266,Nfib
chr4	83486338	83486874	Psip1
chr4	86575469	86575784	Rraga
chr4	88863002	88863348	-
chr4	91376177	91376786	Elavl2,mmu-mir-6402
chr4	98922861	98923722	Usp1
chr4	101194879	101195349	Jak1
chr4	101647084	101647642	Leprot
chr4	107066515	107067335	Cyb5rl,Mrpl37
chr4	109000330	109000925	Gm23589,Nrd1
chr4	114533514	114534270	Trabd2b
chr4	116627780	116628147	Nasp
chr4	116685148	116685793	Prdx1
chr4	117549968	117550435	Eri3
chr4	118134596	118135283	St3gal3
chr4	118179654	118180463	Kdm4a
chr4	119173907	119174613	Zfp691
chr4	119294364	119294807	Ybx1
chr4	119415352	119415951	Ccdc30,Zmynd12
chr4	120568710	120569182	Ctps
chr4	120924736	120925239	Exo5
chr4	121214884	121215539	Rlf
chr4	123097954	123098698	Bmp8b,Gm12923
chr4	123310262	123310981	-
chr4	123750030	123750597	Akirin1
chr4	123917132	123917602	Gm12902,Gm12905,Rragc
chr4	124936656	124937170	9930104L06Rik,Cdca8
chr4	125185161	125185715	-
chr4	126058409	126058794	Oscp1
chr4	126256253	126256882	Map7d1,Trappc3
chr4	126677185	126677861	Psmb2
chr4	127020834	127021534	Sfpq
chr4	129099940	129100305	Tmem54
chr4	129542409	129543180	Hdac1
chr4	130150260	130150745	-
chr4	130801697	130802283	Sdc3
chr4	131710378	131710972	Gm16080
chr4	132922559	132923367	Fam76a
chr4	133129851	133130743	Wasf2
chr4	134853263	134853943	Tmem57
chr4	135036731	135037398	-
chr4	135139198	135139766	Runx3
chr4	135855702	135856257	Srsf10
chr4	136310427	136311172	Gm13013,Hnrnpr
chr4	136569927	136570510	Kdm1a
chr4	136835980	136836365	Ephb2
chr4	137145548	137146163	-
chr4	137861887	137862363	Ece1
chr4	138216949	138217260	Hp1bp3
chr4	139130927	139131419	Minos1
chr4	139380112	139380740	2700016F22Rik,Ubr4
chr4	139684737	139685252	-
chr4	140258875	140259579	-
chr4	141434885	141435403	Gm694,Zbtb17
chr4	141790526	141791227	Casp9
chr4	141867152	141867876	Efhd2
chr4	148448261	148448683	Gm23303,Mtor,Ubiad1
chr4	148591213	148591597	Gm13209,Srm
chr4	149307500	149308257	Kif1b
chr4	150094108	150094829	Gpr157
chr4	150375035	150375512	-
chr4	150375880	150376800	Rere
chr4	152038968	152039755	Nol9,Tas1r1
chr4	152325260	152326046	Rnf207,Rpl22
chr4	153118430	153119188	-
chr4	153425094	153425458	Ajap1
chr4	154382522	154383284	-
chr4	154401451	154402066	Prdm16
chr4	154904426	154904830	Fam213b
chr5	15486356	15486962	-
chr5	15551259	15552021	Gm21847
chr5	21424416	21424969	Ccdc146,Fam185a
chr5	23386752	23387245	-
chr5	23433276	23433850	5031425E22Rik,Kmt2e
chr5	23616313	23617013	Srpk2
chr5	24394176	24394698	Abcb8,Atg9b
chr5	24577190	24577860	Abcf2,Chpf2
chr5	27791388	27792016	Paxip1
chr5	32135319	32135980	Fosl2,Gm10463
chr5	33334968	33335642	Maea
chr5	34187620	34188265	Mxd4
chr5	34251607	34252311	Zfyve28
chr5	34336105	34336429	Rnf4
chr5	34573234	34574133	Add1,mmu-mir-7036b
chr5	38882380	38882893	Clnk
chr5	41708188	41708790	Rab28
chr5	45669541	45670154	Ncapg
chr5	65199201	65199750	Wdr19
chr5	66675846	66676648	Uchl1,Uchl1os
chr5	67847404	67848052	Atp8a1,Gm15477
chr5	73490750	73491048	Dcun1d4
chr5	74826034	74826623	-
chr5	76588640	76589529	Cep135
chr5	77310007	77310433	Noa1,Polr2b
chr5	92460911	92461549	Scarb2
chr5	99617332	99618006	4930405H06Rik,A930011G23Rik,Gm16228
chr5	100429113	100429996	5430416N02Rik
chr5	101835156	101835553	Gm20548,Wdfy3
chr5	110800721	110801303	Ulk1
chr5	110839647	110840264	Chek2,Hscb
chr5	111644163	111644558	-
chr5	113172927	113173425	2900026A02Rik
chr5	113961364	113962242	-
chr5	113971073	113971714	Ssh1
chr5	114130584	114131222	Alkbh2,Ung
chr5	114443702	114444592	Mmab,Mvk
chr5	114774266	114775236	4930515G01Rik,Ankrd13a,Git2
chr5	115300921	115301316	Dynll1,Gm13829,Gm13830
chr5	115388332	115388708	Gm13832
chr5	115558991	115559685	Gcn1l1,Rplp0
chr5	115652666	115653290	Ccdc64
chr5	116254754	116255197	Ccdc60,Gm13837
chr5	116779454	116779918	-
chr5	116829661	116830195	-
chr5	118316742	118317688	-
chr5	120588561	120589077	Iqcd,Tpcn1
chr5	120983946	120984494	Rph3a
chr5	121397753	121398193	Naa25
chr5	121696730	121697109	-
chr5	122994396	122994799	A930024E05Rik,Kdm2b
chr5	123165986	123166745	Gm26745,Setd1b
chr5	123251916	123252264	Wdr66
chr5	124043570	124044233	-
chr5	124439598	124440185	Setd8
chr5	124598455	124599199	Tctn2
chr5	125465530	125466235	Aacs
chr5	127617244	127617819	Slc15a4
chr5	130144374	130144996	Kctd7
chr5	132369186	132369652	Auts2
chr5	133884550	133885213	-
chr5	133959130	133960206	-
chr5	134352337	134353232	-
chr5	135063864	135064320	Dnajc30,Gm25492,Wbscr22
chr5	135186936	135187685	Baz1b
chr5	135256666	135257022	Fzd9
chr5	136116435	136116929	Polr2j
chr5	136907709	136908372	Rabl5
chr5	137510934	137511862	Epo,Gigyf1,Pop7
chr5	137600706	137601461	Mospd3
chr5	137628559	137629254	Fbxo24,Gm20605,Lrch4
chr5	137684412	137685170	Agfg2
chr5	137966292	137967136	Gjc3
chr5	138619669	138619980	A430033K04Rik,Zfp68
chr5	139252401	139252989	Get4
chr5	139271468	139271827	-
chr5	139460344	139460775	3110082I17Rik
chr5	139510552	139511062	-
chr5	140321378	140321836	Mad1l1
chr5	142589174	142589817	-
chr5	142616587	142617083	Mmd2
chr5	142778706	142779319	-
chr5	142783923	142784409	Tnrc18
chr5	142817539	142818165	Tnrc18
chr5	144903276	144903871	mmu-mir-7039,Smurf1
chr5	147146676	147147191	-
chr5	147894614	147895369	Slc46a3
chr5	148956981	148957454	1810059H22Rik,Gm15406,Gm15409,Gm15410,Katnal1
chr5	149052951	149053307	Hmgb1
chr5	149915500	149916124	-
chr6	17115265	17115762	Gm4876
chr6	22820650	22821315	-
chr6	24664718	24665225	Wasl
chr6	30401439	30402067	Klhdc10
chr6	30509634	30510269	Ssmem1,Tmem209
chr6	30693328	30694274	Cep41
chr6	31038046	31038501	-
chr6	32261121	32261677	Plxna4
chr6	34475906	34476626	Bpgm
chr6	38550883	38551533	-
chr6	38551965	38552554	Gm15697,Gm26699,Luc7l2
chr6	38886016	38886755	Tbxas1
chr6	47594956	47595351	Ezh2
chr6	47765644	47765976	Gm24975
chr6	47813317	47813955	Mir704,Pdia4
chr6	48909303	48909953	-
chr6	48910089	48910749	-
chr6	54573064	54573838	Scrn1
chr6	54593051	54593507	Fkbp14,Plekha8
chr6	57531495	57532348	-
chr6	57535132	57536029	Ppm1k
chr6	57702956	57703689	Lancl2
chr6	72362146	72362698	Rnf181
chr6	72706137	72706691	Tcf7l1
chr6	72969601	72970275	-
chr6	83000048	83000570	M1ap
chr6	83121225	83121869	Wbp1
chr6	83131084	83131709	Ino80b,Rtkn,Wbp1
chr6	83325720	83326462	Mob1a,Mthfd2
chr6	83831415	83832246	Paip2b
chr6	85451179	85451803	Cct7,Pradc1
chr6	87994455	87994842	Gm5577
chr6	97353940	97354516	Frmd4b
chr6	101249201	101249860	Pdzrn3
chr6	113237353	113238170	Mtmr14
chr6	113419176	113419854	Rpusd3
chr6	114726060	114726485	Atg7
chr6	117562844	117563238	Gm9946
chr6	117676891	117677287	-
chr6	122810645	122811445	Foxj2,Slc2a3
chr6	124688399	124689180	Lpcat3
chr6	124829420	124830573	Cdca3,Usp5
chr6	126750624	126751095	-
chr6	126848843	126849441	Akap3
chr6	133105562	133106205	2700089E24Rik
chr6	134189649	134190213	Etv6
chr6	136468393	136468989	-
chr6	136807751	136808360	H2afj,Hist4h4
chr6	136827931	136828672	BC049715,Wbp11
chr6	142386961	142387340	Golt1b,Recql
chr6	145678820	145679857	-
chr6	148211894	148212423	Ergic2
chr6	148934617	148935298	3010003L21Rik,Fam60a
chr7	3411191	3411711	Cacng8,Gm23450
chr7	3644692	3645510	Cnot3,Gm15927
chr7	4739532	4740119	Suv420h2
chr7	4865943	4866478	Isoc2b
chr7	15921969	15922901	Sepw1
chr7	16047883	16048723	-
chr7	17062144	17062940	Hif3a
chr7	19131355	19131915	Fbxo46
chr7	19228427	19228935	Opa3
chr7	19319967	19320617	-
chr7	19359315	19360007	Cd3eap,Ppp1r13l
chr7	19715284	19716126	Gm20512,Tomm40
chr7	24506939	24507605	Zfp428
chr7	24546396	24547364	Pinlyp,Xrcc1
chr7	24884215	24884994	Rps19
chr7	24982660	24983244	Atp1a3
chr7	25076896	25077459	Grik5,Zfp574
chr7	25218861	25219461	mmu-mir-7048
chr7	25221201	25221593	9130221H12Rik,Dedd2,Zfp526
chr7	25267628	25268687	Cic
chr7	25297349	25298344	Pafah1b3,Prr19,Tmem145
chr7	25754440	25755622	Hnrnpul1
chr7	25781944	25782910	Axl
chr7	27166025	27166515	Egln2
chr7	27178729	27179243	Gm21983,Mir3101,Rab4b
chr7	27336258	27336704	Ltbp4
chr7	27486708	27487229	Sertad1
chr7	27561624	27562381	2310022A10Rik,Pld3
chr7	27591710	27592450	Akt2
chr7	27933342	27933820	1700049G17Rik
chr7	28179551	28180092	Dyrk1b
chr7	28338331	28338963	-
chr7	28436277	28436915	Gmfg
chr7	28598053	28598627	Pak4,Samd4b
chr7	28634022	28634645	Papl
chr7	28690701	28691315	Fbxo27
chr7	28810344	28811164	Hnrnpl
chr7	30280182	30280836	Wdr62
chr7	35396628	35397377	C230052I12Rik,Cep89
chr7	44405663	44406227	-
chr7	44895319	44896177	Fuz,Med25
chr7	44929445	44930165	Ap2a1
chr7	44986285	44987208	Gm15545,Prmt1
chr7	45050892	45051463	Prr12
chr7	45339610	45340287	Ppfia3,Trpm4
chr7	45434272	45435080	Gys1,Ruvbl2
chr7	45638450	45639011	Gm16047,Mamstr
chr7	45814082	45814867	Cyth2
chr7	47072507	47073295	-
chr7	51862186	51862740	Fancf,Gas2
chr7	54292132	54292715	-
chr7	56049854	56050293	Herc2
chr7	58668206	58668590	Atp10a
chr7	62376551	62377245	Magel2
chr7	66623639	66624199	-
chr7	66748912	66749506	Cers3
chr7	67271741	67272366	Mef2a
chr7	68129014	68129672	Igf1r
chr7	68846141	68846500	-
chr7	72216306	72216902	Mctp2
chr7	73558409	73559044	RP23-32A8.1
chr7	78782919	78783413	Mrpl46,Mrps11
chr7	79391712	79392598	Fanci,Rlbp1
chr7	79466116	79466763	Polg
chr7	80187035	80187501	Sema4b
chr7	81417531	81418110	Cpeb1
chr7	81571012	81571523	Fsd2,Whamm
chr7	83316664	83317321	-
chr7	84085821	84086279	9930013L23Rik
chr7	89980748	89981608	Eed,Gm26529
chr7	90442636	90442909	Crebzf
chr7	96746014	96746364	Tenm4
chr7	99140941	99141646	Uvrag
chr7	101016771	101017544	P2ry2
chr7	101107841	101108478	Fchsd2
chr7	101393191	101393603	Arap1
chr7	101905424	101906020	Lamtor1,Tomt
chr7	105787297	105787694	Dchs1,Gm15645
chr7	110061221	110062029	AA474408,Zfp143
chr7	111122586	111123152	-
chr7	113369182	113369791	Btbd10
chr7	113513480	113514104	Far1
chr7	116503942	116504684	Nucb2
chr7	118116020	118116464	Rps15a
chr7	118533233	118533689	Coq7
chr7	118990024	118990589	Gprc5b
chr7	119895598	119896170	Dcun1d3,Lyrm1
chr7	120981936	120982705	4933427G17Rik,Cdr2
chr7	122132546	122133425	Dctn5,Palb2
chr7	122969407	122970091	Rbbp6
chr7	123097673	123098573	-
chr7	123500486	123501016	Zkscan2
chr7	125189063	125189629	-
chr7	126396600	126397162	Nfatc2ip
chr7	127573001	127573497	Phkg2
chr7	127587906	127588476	Gm166,Rnf40
chr7	127761145	127762029	Fbxl19
chr7	127768763	127769433	Orai3,Setd1a
chr7	128744475	128745072	Mcmbp,Sec23ip
chr7	130027542	130027988	Gm23847
chr7	130149293	130150085	-
chr7	133491895	133492582	-
chr7	133637249	133637884	2700050L05Rik
chr7	133708898	133709551	Bccip,Uros
chr7	134229964	134230574	A130023I24Rik,Adam12
chr7	135212231	135212759	-
chr7	135542881	135543387	Ptpre
chr7	135989454	135989959	-
chr7	141221476	141222310	1600016N20Rik,Mir210,Phrf1
chr7	141949211	141949818	Brsk2,Gm20501
chr7	142282684	142283276	Gm10013,Gm4559
chr7	143296304	143297065	Kcnq1
chr7	143549023	143549461	Nap1l4
chr8	3621284	3621898	Stxbp2,Xab2
chr8	4166054	4166737	4932443L11Rik,Evi5l
chr8	4324955	4325410	Ccl25,Elavl1
chr8	8619441	8619875	-
chr8	8660830	8661690	4921522P10Rik,Efnb2
chr8	9227542	9227953	Fam155a
chr8	11039562	11040113	9530052E02Rik
chr8	11555640	11556171	Cars2,Ing1
chr8	13159040	13159539	Lamp1
chr8	19784478	19785088	Gm26853
chr8	22593693	22594217	Vdac3
chr8	22805411	22806253	1700041G16Rik,Ap3m2
chr8	23466571	23467037	-
chr8	25012050	25012764	Adam9,Tm2d2
chr8	25201478	25201907	Tacc1
chr8	25354815	25355352	-
chr8	25754238	25754841	Ddhd2
chr8	25784982	25785657	Bag4,Lsm1
chr8	35821213	35821681	-
chr8	41374360	41375116	Asah1
chr8	46024028	46024678	Lrp2bp
chr8	46205994	46206548	-
chr8	46210782	46211426	Slc25a4
chr8	46329493	46330069	-
chr8	47712409	47713057	Cdkn2aip,E030037K01Rik,n-R5s96
chr8	56551358	56551817	Cep44,Fbxo8,Gm25992
chr8	64206836	64207351	Tll1
chr8	69716859	69717365	Zfp869
chr8	69995910	69996885	Gatad2a
chr8	70212242	70212835	Slc25a42
chr8	70418862	70419307	Crtc1
chr8	70527422	70527950	Fkbp8,Kxd1
chr8	70672823	70673445	Lsm4
chr8	70698324	70699172	Jund
chr8	70754328	70754837	Rab3a
chr8	70792583	70793188	Mast3,mmu-mir-7240
chr8	70865567	70866123	Kcnn1
chr8	71488255	71488969	Ano8,Gtpbp3
chr8	71950744	71951217	Zfp961
chr8	75033791	75034534	Tom1
chr8	77610494	77611112	4933431K23Rik,Tmem184c
chr8	77814938	77815613	-
chr8	80610080	80610989	Frem3
chr8	83652106	83652804	Gipc1
chr8	83714799	83715608	Ddx39
chr8	83955239	83955971	Asf1b,Gm10644
chr8	83972367	83973344	Prkaca
chr8	84066338	84067103	Gm10643,Rfx1
chr8	84236785	84237543	Zswim4
chr8	84744081	84744390	Nfix
chr8	84979611	84980220	Junb
chr8	85025071	85025766	2310036O22Rik,Asna1
chr8	87349706	87350213	-
chr8	87836905	87837322	Zfp423
chr8	88696483	88697200	Cyld
chr8	94036712	94037479	Nudt21,Ogfod1
chr8	94991531	94992034	Gpr56
chr8	95080385	95081346	Katnb1
chr8	95331510	95331901	Usb1,Zfp319
chr8	104591106	104591695	Pdp2
chr8	105851766	105852502	Cenpt,Nutf2,Thap11
chr8	105941210	105941671	Ctrl,Gm16156,Lcat,Psmb10
chr8	106963421	106963861	Sntb2
chr8	107544563	107545052	Mir140,Wwp2
chr8	109693128	109693838	Ist1
chr8	109705378	109705914	Zfp821
chr8	110037719	110038292	Chst4
chr8	110266570	110267139	Gm26832,Hydin
chr8	111033624	111034290	Aars,Ddx19b
chr8	111299961	111300596	Rfwd3
chr8	113634766	113635712	Mon1b,Syce1l
chr8	113949286	113949620	-
chr8	114885681	114886112	Wwox
chr8	115098388	115098878	Wwox
chr8	116670401	116670921	Cdyl2
chr8	117951920	117952366	-
chr8	119778267	119778646	Tldc1
chr8	121289246	121290076	-
chr8	121292679	121293254	Gm26815
chr8	121652726	121653394	Gm27030,Zcchc14
chr8	121950183	121950812	Banp,Car5a,Gm27011
chr8	122443077	122443903	9330133O14Rik,Mvd
chr8	122537126	122537532	Piezo1
chr8	122567589	122568295	Cdt1
chr8	123373293	123374046	Tcf25
chr8	123764799	123765169	-
chr8	123949166	123949690	Gm20388,Nup133
chr8	124414902	124415352	Pgbd5
chr8	124446298	124447021	Pgbd5
chr8	125122408	125123050	-
chr8	125170979	125171787	Disc1
chr8	126456448	126456878	Gm17296
chr8	126596032	126596608	Irf2bp2
chr8	126619014	126619369	-
chr8	126692767	126693347	-
chr8	126804718	126805295	-
chr8	126826454	126827056	-
chr9	14784322	14784901	Ankrd49,Mre11a
chr9	15710020	15710505	Slc36a4
chr9	21091294	21091771	1700084C06Rik,Raver1
chr9	21955577	21956207	-
chr9	22225305	22225791	Zfp809
chr9	22475472	22476028	Bbs9,Rp9
chr9	26497022	26497547	-
chr9	31280181	31281046	-
chr9	31890057	31890625	Barx2
chr9	31976399	31976911	-
chr9	35175368	35175991	Dcps
chr9	35420887	35421476	Cdon
chr9	36767572	36768120	Gm26787,Stt3a
chr9	37207760	37208660	Tmem218
chr9	44113395	44113862	Gm20444,Gm26737,Rnf26
chr9	44334272	44334731	H2afx
chr9	44881325	44881618	Kmt2a
chr9	46012263	46012809	Sik3
chr9	53666900	53667474	Cul5,Gm16124
chr9	54863301	54863992	Ireb2
chr9	54916876	54917397	Hykk
chr9	57075783	57076455	2700012I20Rik,Gm10658,Sin3a
chr9	62122341	62123010	Mir5133
chr9	62340814	62341431	Anp32a
chr9	62649375	62649889	-
chr9	63059711	63060228	-
chr9	63602388	63602769	Aagab,Iqch
chr9	63905273	63905769	-
chr9	64281456	64281770	-
chr9	64938261	64938644	Slc24a1
chr9	66349961	66350697	Herc1
chr9	70627302	70627888	Fam63b
chr9	71895922	71896427	Tcf12
chr9	72579134	72579559	Rfx7
chr9	74952632	74953066	Fam214a
chr9	77994814	77995137	-
chr9	78190590	78191101	Gsta4
chr9	83440744	83441533	Lca5
chr9	85749110	85749648	Ibtk
chr9	92356049	92356405	1700057G04Rik
chr9	94622493	94622931	-
chr9	96154598	96155040	Gk5
chr9	96669633	96670415	-
chr9	99575327	99576063	Armc8,Dbr1
chr9	102113360	102114030	Ephb1
chr9	102375372	102375895	-
chr9	103234616	103235249	Gm20425,Trf
chr9	103583997	103584407	Tmem108
chr9	105697699	105698268	Col6a6
chr9	106891664	106892461	4930524O07Rik,Manf,Rbm15b
chr9	107340282	107340918	6430571L13Rik,Hemk1
chr9	108002191	108002660	4921523L03Rik,4930535L15Rik,Gm20662,Ip6k1
chr9	108256390	108257046	Dag1
chr9	108507623	108508160	Qars,Qrich1
chr9	108578469	108579083	Wdr6
chr9	108783122	108783884	-
chr9	110293285	110293818	-
chr9	110763200	110763545	Myl3
chr9	111296480	111297115	-
chr9	111620627	111621365	n-R5s90,Stac
chr9	113565946	113566403	-
chr9	114985547	114986138	Gm9846,Osbpl10
chr9	119322461	119323005	Oxsr1,Slc22a14
chr9	121337682	121338115	-
chr9	121710003	121710535	Deb1,Nktr,Sec22c
chr9	123924455	123925169	-
chrUn	58421	61513	-
chrX	7714088	7714920	Gm14720,Wdr45
chrX	7789483	7790205	Gripap1
chrX	7898782	7899594	Pqbp1,Timm17b
chrX	8096425	8097027	Gm6787,Psmb7-ps2,Was
chrX	11780531	11780975	-
chrX	13086462	13086826	Usp9x
chrX	20658072	20658567	Uba1
chrX	20748206	20748535	-
chrX	20848347	20848676	Araf,Gm15028
chrX	20920605	20921233	Syn1
chrX	21089448	21090005	Zfp300
chrX	36873926	36874482	C330007P06Rik,Ube2a
chrX	37971956	37972502	-
chrX	83590017	83590768	-
chrX	83601459	83602215	-
chrX	83602691	83603362	Dmd
chrX	101332400	101332827	-
chrX	101419738	101420089	Nono,Zmym3
chrX	103980932	103981784	Rlim
chrX	151802825	151803392	Huwe1
chrX	152016470	152017073	Ribc1,Smc1a
chrX	152342477	152342959	Tspyl2
chrX	157257959	157258539	Phex
chrX	160501959	160502532	Gm15241,Phka2
chrX	164076167	164076950	Siah1b
chrX	166440498	166440906	Ofd1,Trappc2
chrY	90741448	90743282	-
chrY	90762292	90762560	Gm21857,Gm21860
chrY	90807586	90808495	-
chrY	90811135	90812996	Erdr1

## Sheet: S3_ChIP_chicken_limb
Table S3.
Chromosome	Start	End	Gene Symbol
chr1	572590	573148	-
chr1	620877	621353	IRF5
chr1	751834	752582	-
chr1	782810	783417	IBR/F
chr1	859406	860057	gga-mir-6629,gga-mir-6676,KLHDC10,ZC3HC1
chr1	994957	995429	ANKRD16,FBXO18
chr1	1002663	1003297	GDI2
chr1	1038344	1039528	FAM208B
chr1	1073815	1074863	ASB13
chr1	1079795	1081096	-
chr1	1096141	1096833	NET1
chr1	1113615	1114197	-
chr1	1119330	1120479	-
chr1	1125658	1126499	-
chr1	1126678	1127416	-
chr1	1136782	1137413	-
chr1	1278403	1279315	-
chr1	1288107	1288897	SLC35B4
chr1	1310598	1311321	-
chr1	1407097	1407718	-
chr1	1508775	1509798	-
chr1	1664503	1665130	-
chr1	1782570	1783307	-
chr1	1821323	1821876	EXOC4
chr1	1925736	1926199	-
chr1	2391933	2392751	-
chr1	2440375	2440921	-
chr1	2587405	2588181	PLXNA4
chr1	3116672	3117084	MKLN1
chr1	3418574	3419304	-
chr1	3420225	3421140	RBM17
chr1	3458092	3459081	PFKFB3
chr1	3520612	3521091	-
chr1	4070762	4071388	ITIH2,ITIH5
chr1	4217844	4218557	TAF3
chr1	4332464	4333328	-
chr1	4336859	4337643	-
chr1	4410350	4410923	-
chr1	4681910	4683103	-
chr1	5383633	5384061	-
chr1	5466323	5467189	-
chr1	5588114	5588816	-
chr1	5930606	5931034	-
chr1	5946867	5947566	-
chr1	5961480	5962195	-
chr1	5964871	5965487	-
chr1	5977586	5978151	-
chr1	5984658	5985413	-
chr1	5992671	5993575	-
chr1	5995736	5996481	-
chr1	5996893	5997831	-
chr1	6004315	6005133	-
chr1	6009544	6010053	-
chr1	6010260	6011010	-
chr1	6017343	6017919	USP6NL
chr1	6057212	6057753	-
chr1	6068916	6069509	-
chr1	6071706	6072744	C10ORF47
chr1	6085744	6086500	-
chr1	6095604	6096393	-
chr1	6101530	6102457	-
chr1	6103051	6103585	UPF2
chr1	6371157	6371857	-
chr1	6415168	6415836	CAMK1D
chr1	6510852	6511394	CCDC3
chr1	6743766	6744419	-
chr1	6744554	6745045	-
chr1	6755547	6756655	-
chr1	6758498	6759094	-
chr1	6767928	6768661	-
chr1	6781164	6781711	-
chr1	6783213	6783935	-
chr1	6788897	6789694	-
chr1	6818699	6819468	-
chr1	6852470	6853135	-
chr1	6862417	6863183	-
chr1	6896421	6897128	-
chr1	6899760	6900808	-
chr1	6904010	6904584	-
chr1	6913232	6913735	-
chr1	6916233	6916998	-
chr1	6917722	6918436	FRMD4A
chr1	6931391	6932223	-
chr1	6943193	6943883	-
chr1	6950561	6951666	-
chr1	6954744	6955298	-
chr1	6962510	6963273	-
chr1	7169798	7170268	FAM107B
chr1	7181952	7182619	-
chr1	7187240	7187663	-
chr1	7206754	7207436	-
chr1	7240192	7240745	-
chr1	7277236	7278019	-
chr1	7305591	7306177	HSPA14
chr1	7322576	7323224	SUV39H2
chr1	7338832	7339253	DCLRE1C
chr1	7405328	7405928	-
chr1	7453719	7454294	KIAA1324L
chr1	7586150	7586727	GRM3
chr1	7994119	7995243	-
chr1	8012566	8013215	-
chr1	8013231	8014010	-
chr1	8027643	8028434	-
chr1	8074149	8075227	-
chr1	8099284	8100201	-
chr1	8116341	8116944	-
chr1	8129843	8130976	-
chr1	8136621	8137189	-
chr1	8149283	8150008	-
chr1	8191718	8192425	-
chr1	8236709	8237384	-
chr1	8239773	8241070	-
chr1	8243355	8244038	-
chr1	8260192	8260970	-
chr1	8271312	8272007	SEMA3D
chr1	8320579	8321285	-
chr1	8466612	8467498	-
chr1	8472648	8473132	-
chr1	8514749	8515371	-
chr1	8515410	8516242	-
chr1	8563490	8564424	-
chr1	8608770	8609397	-
chr1	8643181	8643854	-
chr1	8669861	8670571	-
chr1	8696904	8697822	-
chr1	8711679	8712419	-
chr1	8754041	8754718	-
chr1	8794933	8795740	-
chr1	8799590	8800466	SEMA3A
chr1	8956383	8956936	-
chr1	8966513	8967297	-
chr1	9055988	9056584	-
chr1	9247129	9247871	-
chr1	9291345	9292475	-
chr1	9300387	9301940	-
chr1	9327110	9327746	-
chr1	9329162	9329960	SEMA3E
chr1	9502038	9502731	-
chr1	10079212	10079942	-
chr1	10173569	10174218	CACNA2D1
chr1	10404272	10404953	-
chr1	10465575	10466160	-
chr1	10504856	10505413	-
chr1	10522228	10522855	HGF/SF
chr1	10662118	10662767	-
chr1	10668846	10669725	-
chr1	10671347	10672540	-
chr1	10699170	10699661	-
chr1	10787292	10787983	-
chr1	10799932	10800741	-
chr1	10853346	10854557	-
chr1	10859020	10860127	-
chr1	10884867	10885909	-
chr1	10911124	10912024	-
chr1	10921097	10921691	-
chr1	10926672	10927543	SEMA3C
chr1	11152222	11153063	-
chr1	11246757	11247459	-
chr1	11248138	11248640	-
chr1	11457877	11458562	-
chr1	11690960	11691624	-
chr1	11745039	11745690	-
chr1	12070361	12070961	-
chr1	12142065	12142838	-
chr1	12196263	12196873	MAGI2
chr1	12235145	12235833	-
chr1	12331512	12332097	RSBN1L
chr1	12369948	12370462	-
chr1	12394510	12394930	-
chr1	12431344	12431894	PTPN18
chr1	12452004	12452918	-
chr1	12459910	12460548	-
chr1	12466102	12466753	-
chr1	12481012	12482436	-
chr1	12530793	12531576	GSAP
chr1	12649092	12650603	-
chr1	12679129	12679967	P37NB
chr1	12697834	12698393	FBXL13
chr1	12765456	12766035	NAPEPLD
chr1	12775864	12776569	PMPCB
chr1	13058975	13059725	-
chr1	13132323	13132761	RELN
chr1	13139264	13139841	-
chr1	13166026	13166748	ORC5L
chr1	13556438	13557016	-
chr1	13557236	13558110	-
chr1	13558258	13558823	-
chr1	13576396	13577153	KMT2E
chr1	13687104	13687820	-
chr1	13716814	13717258	-
chr1	13719349	13720057	-
chr1	13727522	13728272	SRPK2
chr1	13961216	13961723	CDHR3
chr1	14164620	14165250	-
chr1	14216474	14217184	-
chr1	14231471	14232025	PIK3CG
chr1	14426272	14427263	-
chr1	14435425	14436144	-
chr1	14483376	14484049	COG5
chr1	14629252	14629567	-
chr1	14629966	14630497	CBLL1
chr1	14661174	14661797	DLD
chr1	14691044	14691899	-
chr1	14693680	14694456	LAMB1
chr1	14928115	14928954	-
chr1	15050878	15051428	SLC2A13
chr1	15109419	15110026	ABCD2
chr1	15154856	15155860	-
chr1	15168366	15169053	-
chr1	15171206	15171901	KIF21A
chr1	15287504	15288001	-
chr1	15357608	15358293	CPNE8
chr1	15551955	15553389	-
chr1	15566075	15566796	-
chr1	15582669	15583275	-
chr1	15628222	15628738	-
chr1	15673567	15674227	CELSR1
chr1	15713895	15714435	-
chr1	15738148	15738695	-
chr1	15750623	15751267	-
chr1	15764034	15764667	-
chr1	15783133	15783793	-
chr1	15804575	15805377	GRAMD4
chr1	15812811	15813217	-
chr1	15893248	15893722	-
chr1	15997114	15997672	-
chr1	16017902	16018442	TBC1D22A
chr1	16971441	16972225	-
chr1	16978814	16979430	-
chr1	17000642	17002055	-
chr1	17208090	17208635	-
chr1	17265674	17266408	-
chr1	17272293	17272917	FAM19A5
chr1	17404803	17405283	-
chr1	17907351	17907925	-
chr1	18049659	18050413	-
chr1	18123325	18124060	-
chr1	18300180	18300797	-
chr1	18511773	18512355	-
chr1	18596393	18597207	BRD1
chr1	18714327	18714977	-
chr1	18755817	18756672	-
chr1	18838933	18839415	-
chr1	18953661	18954249	PIM3
chr1	18984687	18985479	-
chr1	19025834	19026466	-
chr1	19043015	19043771	-
chr1	19125021	19125687	-
chr1	19236283	19236979	-
chr1	19256908	19257514	-
chr1	19479181	19480516	-
chr1	19490686	19491615	-
chr1	19542590	19543600	-
chr1	19598074	19599244	-
chr1	19671105	19672576	-
chr1	19675615	19676709	-
chr1	19703638	19704500	-
chr1	19706665	19707426	-
chr1	19718063	19718750	-
chr1	19766611	19767124	-
chr1	19768161	19769116	-
chr1	19771974	19772546	-
chr1	19887956	19888795	MOV10L1
chr1	20015452	20016551	TRABD
chr1	20354997	20355695	-
chr1	20394313	20395046	-
chr1	20396934	20397527	-
chr1	20414517	20415122	-
chr1	20451444	20452091	-
chr1	20456297	20457049	-
chr1	20461098	20461798	-
chr1	20470589	20471237	-
chr1	20501357	20502027	-
chr1	20509439	20510284	PLXNB2
chr1	20648274	20648705	ZNF800
chr1	20680593	20681439	-
chr1	20799675	20800473	GRM8
chr1	21512759	21513470	POT1
chr1	21633388	21634088	-
chr1	21762745	21763393	-
chr1	21979645	21980413	-
chr1	22002677	22003294	WASL
chr1	22318829	22319374	-
chr1	22521429	22522042	CADPS2
chr1	22749086	22749734	PTPRZ1
chr1	23088806	23089517	FAM3C
chr1	23127369	23128306	CPED1
chr1	23304631	23305144	-
chr1	23454181	23455168	KCND2
chr1	23606116	23606595	-
chr1	24096444	24096998	-
chr1	24124499	24125209	-
chr1	24130356	24130870	NAA38
chr1	24192001	24193096	-
chr1	24207087	24207898	-
chr1	24220883	24221800	-
chr1	24223807	24224594	-
chr1	24226936	24227539	-
chr1	24243497	24244259	-
chr1	24290562	24291600	-
chr1	24297509	24298015	CORTBP2
chr1	24604511	24605484	-
chr1	24664374	24665135	-
chr1	24665521	24666159	ST7
chr1	24746862	24747468	CAPZA2
chr1	24800004	24800474	MET
chr1	25079570	25080166	-
chr1	25101216	25101720	-
chr1	25136138	25137070	TES
chr1	25219628	25220312	-
chr1	25240722	25241363	-
chr1	25262257	25262831	-
chr1	25275972	25276669	TFEC
chr1	25323337	25324401	-
chr1	25397965	25398750	-
chr1	25419687	25421021	-
chr1	25451784	25452404	-
chr1	25512436	25513151	-
chr1	25513815	25514534	-
chr1	25592319	25593005	-
chr1	25673568	25674187	-
chr1	25711508	25712167	-
chr1	25719967	25720798	-
chr1	25724526	25725349	-
chr1	25735563	25736186	-
chr1	25737299	25738012	-
chr1	25750962	25751542	FOXP2
chr1	25763444	25764413	-
chr1	25967273	25967966	-
chr1	26047762	26048692	FOXP2
chr1	26207557	26208174	-
chr1	26372865	26373729	-
chr1	26702974	26703421	-
chr1	26711092	26711722	C1H7ORF60
chr1	26848159	26848743	C7ORF53
chr1	26868774	26869446	IFRD1
chr1	26891096	26891854	-
chr1	26933747	26934436	ZNF277
chr1	26972704	26973338	-
chr1	27011930	27012323	-
chr1	27040542	27041241	-
chr1	27129764	27130432	DOCK4
chr1	27215023	27216186	-
chr1	28372892	28373552	-
chr1	28460849	28461360	AVPR2
chr1	28551860	28552619	-
chr1	28558545	28558970	-
chr1	28569235	28569986	NRCAM
chr1	28681138	28681720	-
chr1	28716064	28716911	-
chr1	28748918	28749343	-
chr1	28757521	28758306	-
chr1	28779754	28780267	-
chr1	28864457	28864963	CNTN1
chr1	28975372	28975882	-
chr1	29213404	29213917	PDZRN4
chr1	29287057	29287819	-
chr1	29319431	29320125	-
chr1	29391157	29391852	-
chr1	29538532	29539162	-
chr1	29547313	29548124	-
chr1	29549544	29550201	-
chr1	29582032	29582522	-
chr1	29584389	29585155	PPHLN1
chr1	29602436	29603417	-
chr1	29609335	29609795	-
chr1	29611391	29611875	-
chr1	29631754	29632460	-
chr1	29646403	29647977	-
chr1	29662031	29662931	PRICKLE1
chr1	29667996	29668563	-
chr1	29708210	29708802	-
chr1	29722685	29723388	-
chr1	29727835	29728895	-
chr1	29766187	29767051	-
chr1	29786759	29787398	-
chr1	29851551	29852599	-
chr1	29861742	29863543	-
chr1	29882089	29882764	ADAMTS20
chr1	29968866	29969685	-
chr1	30104972	30105579	-
chr1	30241421	30242137	TMEM117
chr1	30256580	30257233	-
chr1	30305308	30305854	-
chr1	30320294	30321325	-
chr1	30347134	30347785	NELL2
chr1	30496609	30497148	DBX2
chr1	30540272	30540730	ANO6
chr1	30614198	30615261	-
chr1	30758503	30759281	ARID2
chr1	30820049	30820814	SCAF11
chr1	30867877	30868464	-
chr1	30868961	30869883	-
chr1	30882457	30883144	-
chr1	30890916	30891267	-
chr1	30904130	30904775	SLC38A1
chr1	30968807	30969555	-
chr1	30995033	30995687	-
chr1	30999882	31000566	-
chr1	31005792	31006472	-
chr1	31013453	31013997	-
chr1	31049962	31050720	SLC38A4
chr1	31078972	31079674	-
chr1	31631008	31631663	-
chr1	31672140	31672912	-
chr1	31673712	31674475	-
chr1	31677116	31677759	-
chr1	31701762	31702800	-
chr1	31718490	31719090	-
chr1	31723631	31724341	LRIG3
chr1	31789352	31790261	U6atac
chr1	31922990	31923819	-
chr1	32042555	32043400	SLC16A7
chr1	32720021	32720488	-
chr1	32769280	32769986	FAM19A2
chr1	32946316	32946925	-
chr1	32955584	32955862	MON2
chr1	33018023	33018701	gga-let-7i
chr1	33031194	33031876	-
chr1	33036631	33037314	-
chr1	33117362	33117844	-
chr1	33145722	33146511	-
chr1	33163490	33164175	-
chr1	33164236	33164874	-
chr1	33166208	33166664	-
chr1	33167224	33168251	PPM1H
chr1	33198782	33199555	-
chr1	33200429	33201061	-
chr1	33203160	33204006	-
chr1	33212484	33213109	-
chr1	33218521	33219000	-
chr1	33219806	33220353	-
chr1	33220943	33221647	-
chr1	33416495	33416992	-
chr1	33423309	33424909	-
chr1	33427422	33428826	-
chr1	33450365	33451100	-
chr1	33513332	33514501	-
chr1	33517084	33518099	-
chr1	33520271	33521268	-
chr1	33523165	33523913	SRGAP1
chr1	33616928	33617446	TBK1
chr1	33627792	33628464	-
chr1	33663612	33664193	-
chr1	33665222	33665939	-
chr1	33697949	33698619	RASSF3
chr1	33805844	33806300	-
chr1	33839327	33839867	-
chr1	33848485	33849114	-
chr1	33877639	33878539	WIF1
chr1	33939673	33940228	LEMD3
chr1	33948595	33949238	-
chr1	33957403	33958197	-
chr1	33969716	33970359	-
chr1	33974730	33976176	-
chr1	33976631	33978215	-
chr1	34029134	34029689	MSRB3
chr1	34035235	34036131	-
chr1	34046532	34047188	-
chr1	34065458	34066691	-
chr1	34073060	34073766	-
chr1	34086178	34087431	-
chr1	34094543	34095132	-
chr1	34100389	34101238	-
chr1	34110029	34110644	-
chr1	34113722	34114226	-
chr1	34119250	34119811	-
chr1	34124202	34124994	-
chr1	34130650	34131256	-
chr1	34145987	34146864	-
chr1	34171960	34172650	HMGA2
chr1	34191657	34192116	-
chr1	34219199	34219734	-
chr1	34221095	34222575	-
chr1	34242120	34242741	-
chr1	34247222	34248909	-
chr1	34267823	34268302	-
chr1	34273431	34273987	-
chr1	34293437	34294207	-
chr1	34297204	34298151	-
chr1	34351114	34351960	-
chr1	34537874	34538540	-
chr1	34550585	34551063	-
chr1	34553753	34554502	-
chr1	34555385	34555989	-
chr1	34561345	34562053	GRIP1
chr1	34564789	34565477	-
chr1	34601404	34602036	-
chr1	34676940	34677544	-
chr1	34707892	34708490	-
chr1	34721241	34721778	-
chr1	34730904	34731630	-
chr1	34753606	34754226	CAND1
chr1	34781006	34781636	-
chr1	34822334	34822784	-
chr1	34854559	34855187	DYRK2
chr1	34990396	34991175	-
chr1	35000060	35000636	-
chr1	35080535	35081220	MDM1
chr1	35125766	35126313	-
chr1	35148277	35148849	-
chr1	35240499	35241340	-
chr1	35241837	35242654	-
chr1	35247207	35247826	MDM2
chr1	35292965	35293550	CPM
chr1	35324416	35325020	-
chr1	35330760	35331559	-
chr1	35334457	35335179	CPSF6
chr1	35369202	35370103	-
chr1	35375641	35376812	LYZ
chr1	35400954	35401522	-
chr1	35412925	35413542	-
chr1	35524822	35525825	RAB3IP
chr1	35597437	35598446	-
chr1	35626153	35626719	-
chr1	35633663	35634788	-
chr1	35642045	35642548	-
chr1	35731490	35732068	CNOT2
chr1	36065259	36065948	-
chr1	36078208	36079028	-
chr1	36134881	36135545	-
chr1	36173873	36174496	-
chr1	36286110	36286810	-
chr1	36866163	36866640	-
chr1	36965042	36965666	-
chr1	37358188	37358801	-
chr1	37466249	37467263	-
chr1	37658208	37658643	KCNC2
chr1	37769052	37769562	-
chr1	37838755	37839331	-
chr1	37890098	37890847	NAP1L1
chr1	38026732	38027512	-
chr1	38166252	38166673	-
chr1	38166675	38167460	-
chr1	38168736	38169658	CSRP2
chr1	38242347	38243340	E2F7
chr1	38485894	38486357	-
chr1	38567365	38568962	-
chr1	38611401	38612111	-
chr1	38687339	38688285	-
chr1	38695107	38695876	-
chr1	38698179	38698779	-
chr1	38704197	38704698	-
chr1	38813744	38814386	NAV3
chr1	39090076	39090742	-
chr1	39580805	39581548	-
chr1	39587274	39587959	MBSP
chr1	39663129	39663823	-
chr1	39692169	39692781	OTOGL
chr1	39891453	39892055	PTPRQ
chr1	39987048	39987449	LIN7A
chr1	40005079	40005768	-
chr1	40014131	40014940	-
chr1	40065384	40065787	ACSS3
chr1	40134201	40134830	-
chr1	40152308	40152899	-
chr1	40246668	40247290	PPFIA2
chr1	40754419	40755295	-
chr1	40815590	40816472	-
chr1	40820748	40821763	-
chr1	40849598	40850283	-
chr1	40884930	40885829	TMTC2
chr1	41182569	41183078	-
chr1	41229725	41230331	-
chr1	41276567	41277254	-
chr1	41622659	41623173	TSPAN19
chr1	41746664	41747360	-
chr1	41761049	41761857	-
chr1	41768046	41768957	ALX1
chr1	41988381	41989020	-
chr1	42246688	42247185	-
chr1	43074723	43075440	-
chr1	43085343	43086090	-
chr1	43087155	43087755	-
chr1	43088442	43089410	-
chr1	43091764	43092492	-
chr1	43169214	43169751	-
chr1	43169865	43170961	-
chr1	43173132	43173956	MKP3
chr1	43318295	43319121	-
chr1	43330098	43330814	-
chr1	43408228	43409022	-
chr1	43415689	43417323	-
chr1	43437695	43438283	-
chr1	43453592	43454335	-
chr1	43455677	43456428	-
chr1	43555172	43555924	-
chr1	43567468	43568076	-
chr1	43587881	43588689	-
chr1	43593182	43593846	-
chr1	43594695	43595451	-
chr1	43600575	43601610	-
chr1	43671376	43672062	-
chr1	43726662	43727381	-
chr1	43797648	43798401	-
chr1	43819918	43820759	-
chr1	43821033	43821599	EPYC
chr1	43831887	43832829	-
chr1	43887543	43889365	-
chr1	43902383	43903395	-
chr1	43924234	43924988	DCN
chr1	43974391	43975064	-
chr1	43991477	43992525	-
chr1	44037806	44038743	-
chr1	44042175	44042898	-
chr1	44044911	44045453	-
chr1	44097621	44098316	-
chr1	44115131	44115966	-
chr1	44141202	44141854	-
chr1	44157585	44158427	-
chr1	44173768	44174401	-
chr1	44194952	44195728	-
chr1	44239640	44240433	-
chr1	44254204	44254844	-
chr1	44267056	44268254	-
chr1	44268808	44269790	-
chr1	44276245	44277030	BTG1,GGA.15634
chr1	44293148	44293833	-
chr1	44297408	44298110	-
chr1	44324145	44325537	-
chr1	44328164	44328771	-
chr1	44352386	44353096	-
chr1	44358368	44359004	-
chr1	44362681	44363421	-
chr1	44372724	44373529	-
chr1	44382944	44383859	-
chr1	44392011	44393121	-
chr1	44410815	44411848	-
chr1	44437170	44437927	-
chr1	44461538	44462215	PLEKHG7
chr1	44553978	44554622	EEA1
chr1	44592518	44593293	-
chr1	44596499	44597227	-
chr1	44604823	44605577	-
chr1	44712494	44713129	-
chr1	44720225	44721080	UBE2N
chr1	44802234	44802979	-
chr1	44815132	44815865	-
chr1	44837624	44838274	CRADD
chr1	44869447	44869954	-
chr1	44873016	44873765	-
chr1	44912903	44913767	-
chr1	44915698	44916241	-
chr1	44917964	44918950	-
chr1	44931607	44932129	-
chr1	44933881	44934842	PLXNC1
chr1	45036050	45036710	-
chr1	45052144	45052687	-
chr1	45052942	45053685	TMCC3
chr1	45274435	45275185	FGD6
chr1	45453034	45453565	-
chr1	45475811	45476521	-
chr1	45478212	45478889	-
chr1	45492360	45493071	-
chr1	45494284	45494706	-
chr1	45496176	45496616	-
chr1	45496736	45497301	-
chr1	45500514	45501099	NTN4
chr1	45539656	45540000	AMDHD1
chr1	45592231	45592941	-
chr1	45595580	45596231	-
chr1	45596260	45596733	-
chr1	45601520	45602268	-
chr1	45622205	45623207	ELK3
chr1	45658001	45658883	-
chr1	45664897	45665663	-
chr1	45722844	45723468	-
chr1	45742763	45743388	CDK17
chr1	46330768	46331353	-
chr1	46586141	46586606	-
chr1	46782374	46782880	ANKS1B
chr1	47133075	47133835	SLC17A8
chr1	47194950	47195411	FXR
chr1	47198370	47199117	GAS2L3
chr1	47704928	47705489	-
chr1	47769532	47770090	STRA8,WDR91
chr1	47862117	47862619	-
chr1	47865585	47866026	ERP27
chr1	47888295	47888891	OC3
chr1	47944218	47944643	-
chr1	47945211	47945711	H2A-VII
chr1	48076044	48076611	GPRC5A
chr1	48163052	48163635	-
chr1	48170070	48170730	-
chr1	48174777	48175327	EMP1
chr1	48204635	48205265	-
chr1	48615258	48615907	-
chr1	48618046	48618666	-
chr1	48670508	48671086	-
chr1	48871463	48872213	-
chr1	48873728	48874498	-
chr1	48882026	48882453	-
chr1	48892489	48893070	TTC26
chr1	48909793	48910594	UBN2
chr1	49017919	49018456	GBE
chr1	49035683	49036165	POLDIP3
chr1	49061320	49061931	-
chr1	49064274	49065035	SERHL2
chr1	49097338	49098033	-
chr1	49137880	49138315	-
chr1	49138894	49139633	-
chr1	49160854	49161629	-
chr1	49169779	49170211	-
chr1	49171238	49171870	-
chr1	49264215	49264878	-
chr1	49274381	49274921	CYP2D6,NAGA
chr1	49457894	49458477	CSDC2,POLR3H
chr1	49553686	49554342	ZC3H7B
chr1	49821079	49821846	-
chr1	49848270	49849205	-
chr1	49971916	49972738	ADSL
chr1	49973926	49974532	-
chr1	50104937	50106292	TNRC6B
chr1	50140235	50140857	FAM83F
chr1	50153955	50154618	-
chr1	50204943	50205584	GRAP2
chr1	50443951	50444653	RPS19BP1
chr1	50459716	50460262	-
chr1	50463122	50463811	ATF4
chr1	50607569	50608126	CBX7
chr1	50690840	50691620	GTPBP1,JOSD1
chr1	50813810	50814285	TMEM184B
chr1	50874613	50875273	-
chr1	50889370	50889972	-
chr1	50893895	50894561	PICK1
chr1	50900178	50900807	-
chr1	50906162	50906900	-
chr1	50908889	50909647	SOX10
chr1	50922283	50922794	C22ORF23
chr1	50963399	50963828	ANKRD54,EIF3L
chr1	51029402	51030178	PDXP
chr1	51063975	51064585	-
chr1	51160313	51160824	-
chr1	51472395	51473397	IFT27
chr1	51572934	51573569	TXN2
chr1	51587958	51588678	-
chr1	51596045	51596577	-
chr1	51602307	51602993	-
chr1	51606491	51607107	-
chr1	51607972	51608675	MYH9
chr1	51679445	51679917	-
chr1	51693796	51694402	-
chr1	51700625	51701487	-
chr1	51704537	51705211	-
chr1	51721060	51721484	-
chr1	51738870	51739659	-
chr1	51761817	51762941	-
chr1	51773047	51773769	RBFOX2
chr1	51947663	51948509	MCM5
chr1	51961493	51961920	HMOX1
chr1	51982573	51983208	TOM1
chr1	52009492	52010253	-
chr1	52070664	52071335	-
chr1	52222510	52223293	-
chr1	52487614	52488260	-
chr1	52514505	52515108	-
chr1	52528723	52529197	-
chr1	52579041	52579771	-
chr1	52700163	52700644	-
chr1	52730349	52731190	-
chr1	52798659	52799148	LARGE
chr1	53099635	53100202	TIMP3
chr1	53111755	53112401	-
chr1	53143758	53144608	-
chr1	53152683	53153408	-
chr1	53166982	53167697	SYN3
chr1	53204191	53204937	BPIFC,FBXO7
chr1	53301462	53302093	PRDM4
chr1	53308172	53308681	PWP1
chr1	53355427	53356344	-
chr1	53396556	53397169	BTBD11
chr1	53454913	53455742	-
chr1	53578475	53579171	CRY1
chr1	53637389	53637929	-
chr1	53660013	53660540	-
chr1	53678916	53679840	RIC8B
chr1	53682441	53683223	RFX4
chr1	53859613	53860285	-
chr1	53860339	53860702	CKAP4,TCP11L2
chr1	53915248	53915977	-
chr1	53917844	53918491	-
chr1	53925464	53926134	NUAK1
chr1	53958065	53958815	-
chr1	53989068	53989494	-
chr1	53993402	53994134	-
chr1	54012076	54012688	-
chr1	54038583	54039298	-
chr1	54069308	54069799	-
chr1	54558318	54559086	SLC41A2
chr1	54587201	54588271	-
chr1	54589523	54590011	-
chr1	54593875	54595103	-
chr1	54596810	54597554	-
chr1	54598785	54599368	-
chr1	54599486	54600456	-
chr1	54600746	54601335	-
chr1	54601846	54602720	-
chr1	54605564	54606734	-
chr1	54664751	54665276	-
chr1	54730435	54730969	CHST11
chr1	54790468	54791019	NFYB
chr1	54867406	54868082	5-MCDG
chr1	54879040	54879747	HSP90B1
chr1	54917862	54918286	NT5DC3
chr1	54921505	54922143	-
chr1	55203171	55203670	-
chr1	55242219	55242962	PAH
chr1	55763784	55764644	MYBPC1
chr1	56122064	56122792	TBXAS1
chr1	56219896	56220442	-
chr1	56227606	56228384	HIPK2
chr1	56318260	56318901	-
chr1	56348721	56349419	-
chr1	56389679	56390147	-
chr1	56393846	56395149	KIAA1549
chr1	56514864	56515543	SVOPL
chr1	56574741	56575424	TRIM24
chr1	56676999	56677432	-
chr1	56690082	56690906	-
chr1	56750604	56751119	-
chr1	56772528	56773055	-
chr1	56814383	56815060	-
chr1	56895072	56895778	-
chr1	56897825	56898471	-
chr1	56904682	56906113	-
chr1	56906566	56907082	SLC37A3
chr1	56969954	56970440	-
chr1	56991426	56991871	-
chr1	56995143	56995835	-
chr1	57021967	57022600	DENND2A
chr1	57038498	57039190	ADCK2
chr1	57068806	57069458	-
chr1	57109732	57110555	-
chr1	57122977	57123674	-
chr1	57137119	57137696	BRAF
chr1	57384587	57385511	TMEM178B
chr1	57411641	57412070	-
chr1	57413636	57414339	-
chr1	57448146	57448771	-
chr1	57498287	57499342	-
chr1	57516250	57516928	-
chr1	57521598	57522684	-
chr1	57533597	57534649	-
chr1	57537892	57538690	-
chr1	57540276	57541472	-
chr1	57555671	57556124	-
chr1	57557104	57557557	-
chr1	57569448	57570043	CREB3L2
chr1	57661673	57662219	-
chr1	57739876	57740875	-
chr1	57771499	57772260	-
chr1	57780023	57780921	DGKI
chr1	57793667	57794310	-
chr1	57798039	57798894	-
chr1	57801398	57801966	-
chr1	57803069	57803611	-
chr1	57817908	57819018	-
chr1	57840283	57840829	PTN
chr1	57924733	57925086	-
chr1	57948418	57948870	-
chr1	58266676	58267272	-
chr1	58293958	58294583	-
chr1	58409939	58410493	-
chr1	58470016	58470633	-
chr1	58474094	58475417	-
chr1	58491733	58492281	FAM180A
chr1	58516377	58517050	-
chr1	58523284	58523945	SLC13A4
chr1	58728672	58729408	-
chr1	58831193	58831676	-
chr1	58993992	58994661	PKP2
chr1	59146999	59147683	-
chr1	59165340	59166290	FGD4
chr1	59237698	59238370	-
chr1	59296347	59297101	-
chr1	59308611	59309207	-
chr1	59351674	59352259	BICD1
chr1	59442754	59443195	-
chr1	59575556	59576244	DENND5B
chr1	59896188	59896794	-
chr1	59899693	59900476	-
chr1	59901936	59902904	-
chr1	59919495	59920206	-
chr1	59931622	59932134	-
chr1	59960051	59960627	-
chr1	59972444	59973691	-
chr1	59980417	59981516	TMTC1
chr1	60003168	60003475	-
chr1	60022402	60022894	-
chr1	60094226	60094900	-
chr1	60110049	60110612	WASH1
chr1	60165998	60166364	IQSEC3
chr1	60413686	60414873	-
chr1	60415843	60416360	-
chr1	60419345	60420035	CCDC77,KDM5A
chr1	60444083	60444783	-
chr1	60446737	60447484	-
chr1	60458395	60458832	-
chr1	60475017	60475724	B4GALNT3
chr1	60541746	60542473	-
chr1	60545109	60546342	-
chr1	60598582	60599123	WNK1
chr1	60847298	60848093	-
chr1	60855691	60856370	-
chr1	60887081	60887726	-
chr1	60897843	60898528	-
chr1	60901135	60902684	-
chr1	60902997	60903951	-
chr1	60972492	60973062	ERC1
chr1	61017638	61018270	-
chr1	61022522	61023189	-
chr1	61069903	61070497	-
chr1	61074026	61074694	-
chr1	61093396	61093868	-
chr1	61097647	61097999	ADIPOR2
chr1	61166381	61166917	-
chr1	61188093	61188992	CACNA2D4
chr1	61701019	61701627	CACNA1C
chr1	62084386	62085398	MICAL3
chr1	62167035	62167747	-
chr1	62171170	62172115	-
chr1	62176753	62177392	PEX26
chr1	62288416	62289129	AKR1B1
chr1	62297983	62298672	-
chr1	62298890	62299476	AKR1B1
chr1	62308953	62310044	BPGM
chr1	62341526	62342186	-
chr1	62380019	62380747	-
chr1	62396020	62396663	-
chr1	62414144	62415265	-
chr1	62426034	62426618	-
chr1	62450087	62450638	-
chr1	62451514	62452429	-
chr1	62490641	62491503	-
chr1	62491601	62492498	-
chr1	62496153	62496836	-
chr1	62498158	62498779	-
chr1	62501152	62501895	-
chr1	62510019	62511040	-
chr1	62542269	62542896	CALD1
chr1	62589829	62590463	-
chr1	62606288	62607064	AKR
chr1	62740573	62741233	-
chr1	62742171	62742920	-
chr1	62758524	62759386	-
chr1	62761738	62762403	-
chr1	62786880	62787575	-
chr1	62825907	62827154	-
chr1	62827833	62828482	-
chr1	62829512	62830264	-
chr1	62851675	62852305	-
chr1	62867864	62868836	-
chr1	62875995	62876728	RERG
chr1	62913508	62914059	-
chr1	63012512	63013262	-
chr1	63021126	63021731	PTPRO
chr1	63152109	63152992	-
chr1	63381041	63382154	-
chr1	63383037	63383466	SLC15A5
chr1	63408466	63409214	-
chr1	63409288	63410058	-
chr1	63435279	63436106	-
chr1	63457534	63458011	-
chr1	63508684	63509360	-
chr1	63518332	63519522	-
chr1	63519836	63520528	-
chr1	63521881	63522416	-
chr1	63525147	63525877	-
chr1	63549271	63549924	-
chr1	63551831	63552432	-
chr1	63561028	63561617	-
chr1	63567712	63568348	LMO3
chr1	63632295	63633000	-
chr1	63788404	63789284	-
chr1	63816616	63817067	-
chr1	63901287	63901907	-
chr1	64235751	64236326	-
chr1	64236913	64237536	-
chr1	64281646	64282750	-
chr1	64290015	64290817	PIK3C2G
chr1	64463810	64464254	-
chr1	64535561	64536342	-
chr1	64683123	64683762	AEBP2
chr1	64756041	64756625	-
chr1	64787314	64787891	-
chr1	64822631	64823468	-
chr1	64840644	64841128	-
chr1	64855398	64856346	-
chr1	64897257	64898135	-
chr1	64911649	64912549	-
chr1	64961605	64962285	-
chr1	64962736	64963522	-
chr1	65032893	65033369	-
chr1	65039116	65039608	-
chr1	65049355	65050075	-
chr1	65053223	65054152	-
chr1	65054817	65055661	-
chr1	65080745	65081519	-
chr1	65120559	65121189	-
chr1	65130145	65131230	-
chr1	65152730	65153158	-
chr1	65180923	65181596	-
chr1	65211478	65211988	-
chr1	65216349	65216958	-
chr1	65220933	65221568	PDE3A
chr1	65275723	65276742	-
chr1	65280252	65280955	SLCO1C1
chr1	65352006	65352525	-
chr1	65380084	65380874	-
chr1	65385311	65386339	-
chr1	65556103	65556703	BCAT1
chr1	65576210	65576962	-
chr1	65577011	65577845	-
chr1	65583778	65584420	-
chr1	65584888	65585543	-
chr1	65590669	65591829	-
chr1	65602444	65603570	-
chr1	65607990	65609287	-
chr1	65647976	65648635	-
chr1	65684900	65685223	-
chr1	65883453	65884332	-
chr1	65939963	65941032	-
chr1	65948665	65949064	-
chr1	65949493	65950142	-
chr1	65952379	65953060	-
chr1	65971267	65971790	-
chr1	65983181	65983766	gga-mir-6608-2
chr1	65996607	65997349	-
chr1	66004953	66005541	-
chr1	66007083	66007631	-
chr1	66025409	66026061	-
chr1	66039012	66039801	-
chr1	66043018	66044583	-
chr1	66144263	66145452	-
chr1	66164304	66165678	-
chr1	66208257	66208937	-
chr1	66218921	66219617	-
chr1	66224296	66225149	-
chr1	66258728	66259902	-
chr1	66262262	66263069	-
chr1	66269020	66269690	SOX5
chr1	66332381	66333098	-
chr1	66335741	66336562	-
chr1	66353054	66353724	-
chr1	66412697	66413467	uc_338
chr1	66447519	66448123	-
chr1	66452786	66453365	-
chr1	66454936	66455465	-
chr1	66542883	66543355	-
chr1	66543980	66544677	-
chr1	66546891	66547632	-
chr1	66551799	66552655	-
chr1	66577872	66578401	-
chr1	66595854	66596326	-
chr1	66598497	66599194	-
chr1	66649536	66650279	C2CD5
chr1	66729801	66730596	-
chr1	66731221	66731708	-
chr1	66765720	66766683	-
chr1	66775719	66776455	ST8SIA1
chr1	66797062	66797838	-
chr1	66919704	66920698	-
chr1	67041263	67041762	ABCC9
chr1	67102243	67102794	KCNJ8
chr1	67126612	67127096	-
chr1	67154979	67156061	-
chr1	67158368	67159015	-
chr1	67159208	67160067	-
chr1	67176222	67176716	LDHB
chr1	67209984	67210718	GYS2
chr1	67357531	67358126	KRAS
chr1	67410181	67410596	-
chr1	67411168	67411849	-
chr1	67459840	67460397	-
chr1	67476581	67477544	-
chr1	67487747	67488357	-
chr1	67489111	67489667	-
chr1	67491136	67492002	-
chr1	67495199	67495934	-
chr1	67526643	67527365	-
chr1	67549044	67549672	-
chr1	67627683	67628667	-
chr1	67629231	67629883	-
chr1	67630928	67631708	-
chr1	67635841	67636389	-
chr1	67641247	67642630	-
chr1	67650377	67650959	-
chr1	67651261	67651711	-
chr1	67682249	67682830	-
chr1	67686819	67687472	-
chr1	67693010	67693620	RASSF8
chr1	67729078	67729598	-
chr1	67783437	67784200	-
chr1	67807889	67808422	-
chr1	67814385	67815232	-
chr1	67825726	67826441	-
chr1	67888523	67889635	-
chr1	67914815	67915410	ITPR2
chr1	68077596	68078310	-
chr1	68193241	68193581	-
chr1	68202403	68203323	-
chr1	68221748	68222182	-
chr1	68235313	68236068	-
chr1	68242117	68242732	STK38L
chr1	68324078	68325182	-
chr1	68355901	68356632	-
chr1	68364541	68365180	-
chr1	68369665	68370153	-
chr1	68385498	68386561	-
chr1	68388330	68389378	PPFIBP1
chr1	68588400	68589069	-
chr1	68599050	68599657	-
chr1	68619267	68619691	-
chr1	68624179	68624808	PACSIN2
chr1	68780753	68781506	-
chr1	68824723	68825152	uc_338
chr1	68843125	68843544	-
chr1	68843877	68844544	-
chr1	68856508	68857267	SCUBE1
chr1	68952099	68953115	-
chr1	69057136	69057992	-
chr1	69058218	69059652	EFCAB6
chr1	69133656	69134324	-
chr1	69369274	69369816	-
chr1	69444805	69445355	KIAA1644
chr1	69519275	69519921	-
chr1	69559577	69560298	-
chr1	69720702	69721591	-
chr1	69726132	69726932	-
chr1	69934159	69934904	PRR5
chr1	70053752	70054474	ARHGAP8
chr1	70054765	70055542	-
chr1	70150158	70150928	-
chr1	70160078	70160682	PHF21B
chr1	70165745	70166399	-
chr1	70723265	70723872	-
chr1	70755700	70756206	ATXN10
chr1	70879600	70880405	-
chr1	70936126	70936839	WNT7B
chr1	71075897	71076374	-
chr1	71229959	71230450	-
chr1	71389517	71390279	-
chr1	71619453	71619931	-
chr1	71676017	71676622	-
chr1	71693805	71694498	-
chr1	71736880	71737651	ETV6
chr1	71777384	71778083	-
chr1	71802790	71803321	BCL2L14
chr1	71904777	71905548	LRP6
chr1	71953756	71954355	-
chr1	72008316	72008723	-
chr1	72012461	72013145	-
chr1	72014143	72014660	LOH12CR1
chr1	72092121	72092797	DUSP16
chr1	72297347	72297942	-
chr1	72313227	72314143	-
chr1	72353308	72353864	-
chr1	72390016	72391066	-
chr1	72491477	72492253	KLHDC5,MANSC4
chr1	72526214	72526749	-
chr1	72530241	72531011	-
chr1	72533144	72533817	-
chr1	72537613	72538282	-
chr1	72558763	72559752	-
chr1	72916230	72917270	-
chr1	72969809	72970702	FAR2
chr1	73306948	73307832	-
chr1	73317023	73318196	CCND2
chr1	73903180	73904401	-
chr1	74289386	74289927	ANO2
chr1	74536530	74537279	-
chr1	74888829	74889557	-
chr1	75287681	75288172	FOXJ2
chr1	75418944	75419610	AICDA
chr1	75984305	75985628	MAN1A2
chr1	76250013	76250467	CSTB
chr1	76253131	76253801	-
chr1	76398621	76399056	snoU85,VAMP1
chr1	76425424	76425839	CNP1,GAPDH,NCAPD2
chr1	76438501	76439333	-
chr1	76512067	76512551	LPAR5
chr1	76699263	76699769	-
chr1	76709872	76710478	GPR162,LEPREL2
chr1	77025502	77026205	ZYX
chr1	77501879	77502437	-
chr1	77529601	77530221	EPHB6
chr1	77814269	77814720	YBX3
chr1	77901994	77902597	GABARAPL3,TMEM52B
chr1	77964709	77965312	-
chr1	77978894	77979330	HSD3B2
chr1	77982383	77983074	-
chr1	77987804	77988335	HAO2
chr1	78026205	78026632	-
chr1	78026678	78027501	-
chr1	78090147	78090705	WARS2
chr1	78139912	78140408	-
chr1	78178808	78179630	TBX15
chr1	78253979	78254707	-
chr1	78264421	78265159	-
chr1	78312361	78312932	-
chr1	78312952	78313648	-
chr1	78361763	78363235	-
chr1	78386204	78386915	-
chr1	78402964	78403782	-
chr1	78409717	78410232	-
chr1	78460802	78461897	SPAG17
chr1	78532247	78533179	-
chr1	78670911	78671646	-
chr1	78850031	78850741	METTL16
chr1	78920204	78920832	-
chr1	78929818	78930297	-
chr1	78937689	78938351	-
chr1	78945870	78946359	STXBP5L
chr1	79132758	79133280	-
chr1	79296024	79296722	-
chr1	79333839	79334245	FSTL1
chr1	79411177	79411850	-
chr1	79465361	79466068	GSK3B
chr1	79564326	79565904	MAATS1
chr1	79615944	79616457	PLA1A
chr1	79672613	79672945	-
chr1	79705307	79706049	ATP1A1
chr1	79905703	79906343	CASQ2
chr1	79940986	79941508	-
chr1	79945346	79946012	-
chr1	79952829	79953319	-
chr1	79958337	79958943	VANGL1
chr1	80005336	80005880	-
chr1	80041907	80042936	B4GALT4
chr1	80064923	80065619	-
chr1	80079037	80079715	B4GALT3
chr1	80088660	80089262	-
chr1	80107613	80108343	-
chr1	80128737	80129388	-
chr1	80163016	80163513	-
chr1	80164724	80165525	-
chr1	80170626	80171335	-
chr1	80180027	80181028	-
chr1	80184053	80184775	ARHGAP31
chr1	80210169	80210669	-
chr1	80225805	80226486	UPK1B
chr1	80257590	80258207	-
chr1	80298965	80299448	IGSF11
chr1	80382918	80383471	-
chr1	80521744	80522209	-
chr1	80671008	80671471	-
chr1	80682384	80682821	-
chr1	80886147	80886827	-
chr1	80929172	80929756	-
chr1	80944669	80945114	-
chr1	81274820	81275303	-
chr1	81371802	81372601	-
chr1	81391802	81392279	-
chr1	81404403	81405124	-
chr1	81414403	81415198	-
chr1	81501385	81501778	-
chr1	81531872	81532376	-
chr1	81544155	81544848	-
chr1	81545472	81546187	-
chr1	81546507	81547214	-
chr1	81547467	81548003	LSAMP
chr1	81778435	81779020	-
chr1	81847955	81848496	-
chr1	81871677	81872631	-
chr1	82061703	82062573	-
chr1	82180094	82180799	-
chr1	82263657	82264360	-
chr1	82294092	82294940	-
chr1	82305429	82306049	-
chr1	82324674	82325521	-
chr1	82334716	82335269	ZBTB20
chr1	82541641	82543577	PLA2G10
chr1	82715460	82716418	-
chr1	82727957	82728664	-
chr1	82730718	82731614	-
chr1	82748367	82749284	-
chr1	82760819	82761426	-
chr1	82773024	82774629	-
chr1	82781784	82782732	-
chr1	82791655	82792450	C3orf17
chr1	82821430	82821909	-
chr1	82830180	82830814	-
chr1	82873806	82874675	-
chr1	82875728	82877175	-
chr1	82883224	82884283	-
chr1	82891425	82892854	-
chr1	82892882	82893599	-
chr1	82912276	82913096	-
chr1	82913129	82913585	-
chr1	82914111	82914692	-
chr1	82967525	82968089	SLC35A5
chr1	83056572	83056975	SLC19A2
chr1	83114683	83115500	-
chr1	83168109	83168859	NME7
chr1	83183270	83183974	ATP1B1
chr1	83317841	83318480	DPT
chr1	83628928	83629555	-
chr1	83631547	83632374	-
chr1	83640290	83640889	ST3GAL6
chr1	83705851	83706372	-
chr1	83706925	83707440	-
chr1	83731307	83731896	-
chr1	83744367	83745010	COL8A1
chr1	83824758	83825484	-
chr1	83887786	83888517	-
chr1	83927271	83927976	-
chr1	83946706	83947379	DCBLD2
chr1	84088806	84089293	-
chr1	84106238	84106926	FILIP1L
chr1	84321212	84322317	-
chr1	84329516	84330738	-
chr1	84332334	84333071	GPR128,TMEM45A
chr1	84427727	84428233	ABI3BP
chr1	84552573	84553248	-
chr1	84798929	84799451	-
chr1	84803217	84804813	NFKBIZ
chr1	84868101	84868708	-
chr1	84878486	84879060	-
chr1	84881898	84882363	-
chr1	85049538	85050204	-
chr1	85098276	85098942	-
chr1	85128052	85128501	-
chr1	85283741	85284339	-
chr1	85513200	85513804	-
chr1	85590364	85590712	-
chr1	85683956	85684624	-
chr1	85901422	85902728	ALCAM
chr1	86022261	86023045	-
chr1	86100307	86101015	-
chr1	86112070	86112632	-
chr1	86118463	86119144	-
chr1	86133640	86134250	-
chr1	86144678	86145133	-
chr1	86148286	86149013	-
chr1	86158934	86159677	-
chr1	86164626	86165366	CBLB
chr1	86181097	86182208	-
chr1	86256972	86257605	-
chr1	86297483	86298094	-
chr1	86459532	86460139	-
chr1	86535069	86535835	-
chr1	86682814	86683314	-
chr1	86696343	86697219	BBX
chr1	86878871	86880368	-
chr1	86911004	86911724	-
chr1	86932313	86932821	MYH15
chr1	86934285	86935126	-
chr1	87029002	87029643	TRAT1
chr1	87067351	87067906	-
chr1	87090269	87090760	GUCA1C
chr1	87171449	87172019	-
chr1	87253975	87254566	-
chr1	87276950	87277462	-
chr1	87380505	87381214	-
chr1	87611983	87612455	PVRL3
chr1	87837799	87838418	-
chr1	87856045	87856855	-
chr1	87859004	87860133	-
chr1	87866758	87867335	-
chr1	87875374	87876122	PHLDB2
chr1	87994780	87995339	TMPRSS7
chr1	88042718	88043426	C3orf52
chr1	88044783	88045436	-
chr1	88080842	88081397	-
chr1	88116969	88117592	-
chr1	88159844	88160651	-
chr1	88621352	88622087	-
chr1	88631851	88632563	-
chr1	88675718	88676348	uc_338
chr1	88715707	88716491	-
chr1	88732685	88733257	-
chr1	88752050	88753018	-
chr1	88759815	88760526	EPHA3
chr1	88792557	88793588	-
chr1	88811573	88812938	-
chr1	88940902	88941433	-
chr1	89149825	89150477	NSUN3
chr1	89266352	89266925	-
chr1	90529846	90530468	EPHA6
chr1	90642152	90642891	-
chr1	90767271	90767844	-
chr1	90908275	90909013	-
chr1	90910694	90911401	-
chr1	90935143	90935718	RCSD1
chr1	91055475	91056133	POU2F1
chr1	91334650	91335310	-
chr1	91474504	91475235	-
chr1	91523196	91523630	-
chr1	91566848	91567537	IGSF3
chr1	91675267	91675949	POGLUT1
chr1	91788052	91788578	GJA5
chr1	92296969	92297591	-
chr1	92301871	92302601	VGLL3
chr1	92366872	92367644	-
chr1	92645062	92645708	-
chr1	92695867	92696842	CADM2
chr1	93329634	93330767	-
chr1	93392880	93393441	-
chr1	93728273	93728989	-
chr1	93740725	93741383	-
chr1	94965172	94965844	-
chr1	95064178	95064943	-
chr1	95426890	95427667	-
chr1	95431811	95432375	-
chr1	95444221	95445066	-
chr1	95534425	95535083	-
chr1	95546625	95547373	-
chr1	95560097	95560851	-
chr1	95573032	95573714	-
chr1	95616095	95616829	-
chr1	95620844	95621686	-
chr1	95623780	95624459	-
chr1	95630271	95630929	-
chr1	95655327	95656243	-
chr1	95724366	95725250	-
chr1	95794475	95795404	ROBO1
chr1	96168105	96168655	-
chr1	96254096	96255095	-
chr1	96262849	96263475	-
chr1	96371247	96371920	-
chr1	96446436	96447053	-
chr1	96506794	96507217	-
chr1	96509706	96510452	-
chr1	96613568	96614100	-
chr1	96749310	96750466	-
chr1	96763537	96765290	-
chr1	96996445	96997070	-
chr1	97170878	97171458	-
chr1	97670623	97671198	-
chr1	97671531	97672125	-
chr1	97718418	97719145	-
chr1	98229379	98230135	-
chr1	98249818	98250530	-
chr1	98279069	98280563	-
chr1	98280574	98281104	-
chr1	98283638	98284197	-
chr1	98370911	98371753	gga-mir-125b
chr1	98396774	98397491	-
chr1	98540952	98541525	-
chr1	98568842	98569620	-
chr1	98719485	98720222	C1H21ORF91
chr1	98902423	98903225	TMPRSS15
chr1	99094130	99094456	-
chr1	99100247	99100662	-
chr1	99534106	99534762	-
chr1	100142470	100143295	-
chr1	100187274	100187806	NCAM2
chr1	100348390	100348839	-
chr1	100351061	100351835	-
chr1	100373411	100374703	-
chr1	100377656	100378745	-
chr1	100380613	100382093	-
chr1	100387921	100388343	5_8S_rRNA
chr1	101198544	101199233	-
chr1	101613174	101614183	-
chr1	101863248	101863963	JAM2
chr1	101895935	101896677	GABPA
chr1	101989990	101990510	-
chr1	101992688	101993411	-
chr1	102003172	102003709	-
chr1	102051353	102052823	-
chr1	102071404	102072136	-
chr1	102080175	102080641	APP
chr1	102140504	102141252	-
chr1	102240080	102240832	CYYR1
chr1	102393067	102393634	-
chr1	102513280	102513943	-
chr1	102679333	102680003	-
chr1	102720500	102721185	-
chr1	102743816	102744410	-
chr1	102816904	102817609	-
chr1	102832323	102833133	-
chr1	102845226	102845686	-
chr1	102861938	102862982	-
chr1	102896900	102897409	-
chr1	102897995	102898586	-
chr1	102923817	102924529	-
chr1	102999740	103000595	-
chr1	103124772	103125826	-
chr1	103144703	103145562	-
chr1	103199336	103199943	-
chr1	103210612	103211424	-
chr1	103258974	103259787	-
chr1	103315860	103316384	LTN1,RWDD2B,USP16
chr1	103401788	103402772	-
chr1	103411874	103412497	-
chr1	103422968	103423526	BACH1
chr1	103694346	103694821	-
chr1	103807304	103807916	-
chr1	103838949	103839605	-
chr1	103843720	103844096	-
chr1	103860697	103861406	-
chr1	103874020	103874751	-
chr1	103908083	103908749	-
chr1	103910874	103911331	TIAM1
chr1	103956755	103957357	-
chr1	103964020	103964315	-
chr1	103980451	103980870	SOD1
chr1	104099580	104100632	-
chr1	104110174	104110910	HUNK
chr1	104138908	104140269	-
chr1	104147453	104148289	-
chr1	104161169	104161782	-
chr1	104214552	104215214	-
chr1	104216315	104217215	MIS18A
chr1	104463976	104464571	SYNJ1
chr1	104568078	104568873	-
chr1	104647670	104648248	IFNAR1
chr1	104841771	104842482	-
chr1	104914516	104915215	-
chr1	104939857	104940570	ITSN1
chr1	104995847	104996349	-
chr1	105004253	105004873	-
chr1	105066119	105066797	MRPS6
chr1	105140926	105141701	-
chr1	105164565	105165183	-
chr1	105227168	105227732	-
chr1	105299171	105299950	-
chr1	105308711	105309415	RCAN1
chr1	105322347	105322998	-
chr1	105355572	105356259	CLIC6
chr1	105393441	105393975	-
chr1	105401741	105402231	-
chr1	105414543	105415179	-
chr1	105422221	105422866	-
chr1	105423513	105424055	-
chr1	105427693	105428443	-
chr1	105433478	105434362	-
chr1	105455371	105455996	-
chr1	105494554	105495297	-
chr1	105504375	105504910	-
chr1	105504945	105505698	-
chr1	105506131	105506921	-
chr1	105539711	105540332	RUNX1
chr1	105589151	105589814	-
chr1	105669387	105670142	-
chr1	105728816	105729490	-
chr1	105768104	105769143	-
chr1	105770330	105771142	-
chr1	105780323	105780927	-
chr1	105782571	105783465	-
chr1	105784286	105784971	-
chr1	105787787	105788565	-
chr1	105846818	105847969	-
chr1	105849650	105850357	-
chr1	105896504	105897278	-
chr1	105925191	105925826	-
chr1	105958565	105959211	SETD4
chr1	105960510	105961021	DOPEY2
chr1	106051150	106051943	-
chr1	106054087	106054707	CHAF1B
chr1	106073295	106073878	-
chr1	106104372	106105063	-
chr1	106139028	106139579	-
chr1	106146872	106147489	-
chr1	106185612	106186065	-
chr1	106225664	106226347	SIM2
chr1	106235437	106236269	-
chr1	106250920	106251839	-
chr1	106255888	106256669	HLCS
chr1	106378263	106378759	TTC3
chr1	106620626	106621231	-
chr1	106891199	106891872	-
chr1	106892066	106892735	-
chr1	106893431	106894005	KCNJ15
chr1	106966132	106966753	-
chr1	106968317	106969111	-
chr1	106973560	106974132	ERG
chr1	107064030	107065341	-
chr1	107095473	107096184	-
chr1	107111727	107112546	-
chr1	107118279	107119097	-
chr1	107127252	107128139	-
chr1	107175080	107175632	-
chr1	107217259	107218049	-
chr1	107219169	107219910	-
chr1	107233312	107234170	-
chr1	107242829	107243504	-
chr1	107254900	107255393	-
chr1	107258626	107259400	-
chr1	107260624	107261312	-
chr1	107272247	107273067	-
chr1	107283606	107285028	-
chr1	107460187	107460752	IGSF5
chr1	107546074	107546929	-
chr1	107636156	107636799	-
chr1	107854552	107855233	-
chr1	107856542	107857233	DSCAM
chr1	108078504	108079254	-
chr1	108181539	108181971	-
chr1	108210247	108210813	BACE2
chr1	108342540	108343082	-
chr1	108700816	108701618	-
chr1	108770825	108771328	-
chr1	108822978	108823534	SLC37A1
chr1	108864800	108865190	PDE9A
chr1	108894075	108894601	-
chr1	109001790	109002336	-
chr1	109008779	109009553	GGA.27585
chr1	109057228	109057743	CBS
chr1	109095006	109095512	CRYAA
chr1	109122759	109123628	-
chr1	109126334	109126862	-
chr1	109177400	109177916	-
chr1	109269487	109270115	-
chr1	109451175	109451972	-
chr1	109455188	109455827	-
chr1	109508084	109508607	-
chr1	109712326	109712802	-
chr1	109824386	109824932	-
chr1	109935289	109936218	-
chr1	109956095	109956677	-
chr1	109989981	109990822	-
chr1	110021971	110022613	-
chr1	110308157	110308567	-
chr1	110630797	110631274	-
chr1	110653684	110654170	MAOA
chr1	110681230	110681826	-
chr1	110762514	110763053	-
chr1	110784819	110785631	-
chr1	110851346	110851807	-
chr1	110951970	110952558	-
chr1	111053973	111054583	-
chr1	111107016	111107640	-
chr1	111184144	111184647	-
chr1	111303422	111304104	CASK
chr1	111377584	111378059	DDX3X
chr1	111445416	111445944	USP9X
chr1	111538465	111539123	-
chr1	111541901	111542475	-
chr1	111560714	111561410	MED14
chr1	111620744	111621293	ATP6AP2
chr1	111640370	111641150	-
chr1	111725257	111725784	-
chr1	111755543	111756129	-
chr1	111884636	111885250	BCOR
chr1	111949113	111949832	-
chr1	111992358	111993092	-
chr1	112021013	112021760	-
chr1	112050217	112050880	-
chr1	112052802	112053467	-
chr1	112053622	112054284	-
chr1	112059412	112059863	-
chr1	112096900	112097436	-
chr1	112124103	112125121	-
chr1	112126298	112127178	TSPAN7
chr1	112313608	112314134	-
chr1	112336389	112336900	-
chr1	112354878	112355469	-
chr1	112359984	112360561	RPGR
chr1	112392424	112393184	-
chr1	112394377	112394917	-
chr1	112635662	112636071	PRRG1
chr1	112971167	112971849	CXORF30
chr1	112998225	112999081	-
chr1	113005643	113006570	-
chr1	113094385	113095314	-
chr1	113265502	113266387	TMEM47
chr1	113287579	113288623	-
chr1	113954337	113955048	-
chr1	114107794	114108364	-
chr1	114418896	114419559	-
chr1	114587572	114588243	-
chr1	114741928	114742608	-
chr1	114743991	114744687	-
chr1	114850940	114852160	-
chr1	114886924	114887409	-
chr1	114888943	114889744	DMD
chr1	114938712	114939328	-
chr1	115686971	115687403	IL1RAPL1
chr1	115951022	115951662	-
chr1	115993034	115993690	-
chr1	116219519	116220042	-
chr1	117105319	117106009	-
chr1	117143323	117143944	-
chr1	117461319	117461875	POLA1
chr1	117582845	117583557	PDK3
chr1	118064375	118065244	-
chr1	118111696	118112242	-
chr1	118408085	118408650	PHEX
chr1	118476896	118477575	-
chr1	118493122	118493959	-
chr1	118570217	118570729	-
chr1	118636485	118637084	-
chr1	118649208	118650145	-
chr1	118807062	118807873	CNKSR2
chr1	118857143	118857797	-
chr1	118868407	118869140	-
chr1	118986969	118987516	-
chr1	119161285	119161882	-
chr1	119204534	119205066	RPS6KA3
chr1	119582555	119583353	SH3KBP1
chr1	119773247	119774018	-
chr1	119890803	119891321	-
chr1	119907405	119907923	PPEF1,RS1
chr1	120016581	120017137	CDKL5
chr1	120051314	120052111	-
chr1	120087363	120087932	-
chr1	120144569	120145249	SCML2
chr1	120353225	120353606	-
chr1	120362128	120362821	BEND2
chr1	120394502	120394982	NHS
chr1	120429812	120430486	-
chr1	120443555	120444272	-
chr1	120448176	120448816	-
chr1	120453380	120454047	-
chr1	120586602	120587040	-
chr1	120713314	120714037	-
chr1	120755717	120756365	REPS2
chr1	120796987	120797738	RBBP7
chr1	120816104	120816726	TXLNG
chr1	120862716	120863248	CTPS2,SYAP1
chr1	121145568	121146245	-
chr1	121176322	121177358	-
chr1	121231598	121232522	AP1S2
chr1	121304820	121305574	-
chr1	121313844	121314804	TMEM27
chr1	121337185	121337797	ACE2
chr1	121397753	121398294	-
chr1	121415498	121416076	-
chr1	121428522	121429368	FIGF
chr1	121462476	121463437	-
chr1	121463583	121464562	PIGA
chr1	121510074	121510787	ASB9
chr1	122057185	122058056	-
chr1	122215560	122216234	-
chr1	122302838	122303470	-
chr1	122306396	122307080	-
chr1	122342905	122343484	-
chr1	122355227	122355975	-
chr1	122374536	122375131	-
chr1	122379088	122379640	GPM6B
chr1	122438895	122439530	RAB9A
chr1	122543963	122544568	-
chr1	122565710	122566580	-
chr1	122609270	122609812	-
chr1	122624615	122625337	-
chr1	122644006	122644617	-
chr1	122694611	122695157	-
chr1	122724105	122724748	-
chr1	122739058	122739826	-
chr1	122763474	122764044	-
chr1	122803927	122804933	-
chr1	122866151	122866817	TLR7
chr1	123526298	123527036	-
chr1	123599092	123600798	-
chr1	123789206	123790151	-
chr1	123859811	123860826	-
chr1	123884670	123885249	-
chr1	123893431	123893835	-
chr1	123903095	123903621	-
chr1	123912219	123912938	-
chr1	123999160	123999766	-
chr1	124016970	124017470	-
chr1	124110975	124111409	MID1
chr1	124144438	124145008	-
chr1	124174042	124174784	-
chr1	124312764	124313347	-
chr1	124316333	124317143	-
chr1	124319971	124320839	-
chr1	124359520	124360087	-
chr1	124360203	124360820	-
chr1	124372141	124372873	WWC3
chr1	124380422	124380888	-
chr1	124393329	124393906	-
chr1	124398422	124399307	-
chr1	124512722	124513418	-
chr1	124521886	124522492	SHROOM2
chr1	124563919	124564495	GPR143
chr1	124573962	124574605	-
chr1	124584483	124585108	-
chr1	124624425	124625117	-
chr1	124637900	124638662	-
chr1	124700899	124701659	-
chr1	124709441	124709928	-
chr1	124719757	124720527	TBL1X
chr1	124759313	124760662	-
chr1	124773016	124773967	-
chr1	124781000	124781619	-
chr1	124797731	124798390	-
chr1	124809274	124809746	-
chr1	124815276	124815969	-
chr1	124822476	124823219	-
chr1	124835790	124836524	-
chr1	124851262	124852121	-
chr1	124852560	124853318	-
chr1	124862557	124863647	-
chr1	124875749	124876628	-
chr1	124882629	124883719	-
chr1	124887132	124887696	-
chr1	125037999	125038542	-
chr1	125081077	125081554	-
chr1	125173732	125174458	-
chr1	125190687	125191268	KAL1
chr1	125295883	125296488	-
chr1	125349697	125350428	-
chr1	125351066	125351838	-
chr1	125688895	125689373	-
chr1	125746190	125746718	-
chr1	125756506	125757150	-
chr1	126333276	126334045	NLGN4
chr1	126457724	126458553	-
chr1	126640281	126640687	-
chr1	126945817	126946490	-
chr1	126967888	126968356	-
chr1	127453447	127454098	-
chr1	127482917	127483340	-
chr1	127525792	127526431	PRKX
chr1	127651414	127651968	-
chr1	127674272	127674912	MXRA5
chr1	127779552	127780271	-
chr1	127783031	127783735	-
chr1	127789275	127789893	-
chr1	127792089	127792917	-
chr1	127795508	127796102	-
chr1	127805181	127806142	ARSH
chr1	127842945	127843491	-
chr1	127844887	127845582	-
chr1	127863449	127864451	-
chr1	127883210	127884348	GYG2
chr1	128216350	128216928	-
chr1	128681971	128682394	-
chr1	128736087	128736767	-
chr1	128757614	128758226	-
chr1	128781428	128782466	-
chr1	128787717	128788444	-
chr1	128850879	128851716	-
chr1	128879910	128880830	-
chr1	128980719	128981723	-
chr1	129056663	129057283	-
chr1	129099527	129100301	SHOX
chr1	129140930	129141555	-
chr1	129188374	129188985	-
chr1	129262527	129263253	-
chr1	129296997	129297683	-
chr1	129318932	129319670	PPP2R3B
chr1	129485235	129485935	RGN
chr1	129498927	129499500	-
chr1	129537071	129537873	PHF16
chr1	129605631	129606215	-
chr1	129655159	129656451	SLC9A7
chr1	129796279	129796778	CYFIP1
chr1	129980760	129981578	-
chr1	130684802	130685429	GABRA5
chr1	130828535	130829076	-
chr1	130955863	130956642	-
chr1	130962879	130963493	-
chr1	130964473	130965178	-
chr1	130988677	130989547	-
chr1	130997987	130998801	-
chr1	131020305	131021091	-
chr1	131032535	131033091	-
chr1	131072178	131072960	-
chr1	131085339	131086366	-
chr1	131087970	131088803	-
chr1	131113571	131114337	-
chr1	131124377	131125138	-
chr1	131129263	131129967	-
chr1	131140043	131141093	ATP10A
chr1	131216799	131217722	-
chr1	131374412	131375055	VWA3B
chr1	131677141	131677684	-
chr1	131683035	131684170	-
chr1	131685444	131686356	-
chr1	131692522	131693039	-
chr1	131722970	131723414	-
chr1	131747195	131748049	MGAT4A
chr1	131779057	131779692	-
chr1	131807523	131808285	KIAA1211L
chr1	131822067	131822791	TSGA10
chr1	132077591	132078274	-
chr1	132093860	132094365	-
chr1	132095391	132096233	-
chr1	132096595	132097351	-
chr1	132108779	132109612	-
chr1	132118487	132119185	-
chr1	132129548	132130310	-
chr1	132136690	132137400	-
chr1	132144311	132145175	-
chr1	132285393	132286337	AFF3
chr1	132418672	132419605	gga-mir-6559
chr1	132448460	132449077	LONRF2
chr1	132465907	132466781	CHST10
chr1	132618303	132618800	-
chr1	132619048	132619714	-
chr1	132647184	132647801	-
chr1	132710976	132711791	NPAS2
chr1	132758899	132759390	TBC1D8
chr1	132827462	132828072	RNF149,SNORD89
chr1	132853292	132854029	CREG2
chr1	132940739	132941271	-
chr1	133008289	133008738	-
chr1	133011887	133012482	-
chr1	133014375	133015533	-
chr1	133039986	133040700	-
chr1	133050376	133050861	MAP4K4
chr1	133090142	133090678	-
chr1	133094780	133095550	-
chr1	133138745	133139399	-
chr1	133496142	133496872	-
chr1	133606725	133607446	-
chr1	133698807	133700297	-
chr1	133701617	133702486	-
chr1	133713286	133714508	-
chr1	133715819	133716595	-
chr1	133801670	133802563	-
chr1	133931335	133932211	-
chr1	133967070	133967745	-
chr1	134014219	134014959	-
chr1	134015545	134016260	-
chr1	134120627	134121704	-
chr1	134143309	134143861	-
chr1	134144935	134146353	-
chr1	134204154	134205088	-
chr1	134218322	134218993	-
chr1	134234190	134234791	-
chr1	134267912	134268727	-
chr1	134314626	134315003	-
chr1	134332146	134333094	-
chr1	134356424	134357022	-
chr1	134365820	134368435	-
chr1	134508042	134508710	-
chr1	134517403	134517895	FHL2
chr1	134670493	134671117	-
chr1	134706380	134706970	NCK2
chr1	134734077	134734786	-
chr1	134735761	134736505	-
chr1	134760117	134761113	-
chr1	134789894	134790359	-
chr1	134821196	134821897	-
chr1	134821912	134822407	UXS1
chr1	134847338	134848188	-
chr1	134863407	134864089	-
chr1	134865549	134866098	-
chr1	134970249	134970877	-
chr1	135032619	135033174	ST6GAL2
chr1	135108335	135108797	-
chr1	135148403	135148932	-
chr1	135157797	135159000	-
chr1	135166406	135166926	-
chr1	135212958	135213510	-
chr1	135218549	135219627	-
chr1	135220830	135221506	-
chr1	135281631	135282325	-
chr1	135351287	135352280	-
chr1	135352393	135353265	-
chr1	135359815	135360506	-
chr1	135366338	135367459	-
chr1	135367660	135368302	-
chr1	135411922	135412451	-
chr1	135416413	135417110	SLC5A7
chr1	135568332	135569227	-
chr1	135590507	135590964	-
chr1	135593436	135594073	LIMS1
chr1	135947254	135948009	-
chr1	135951409	135952015	-
chr1	135966254	135966901	-
chr1	135974180	135975126	-
chr1	136010385	136011136	-
chr1	136047989	136048596	-
chr1	136089223	136090054	-
chr1	136090093	136090585	-
chr1	136094386	136095744	-
chr1	136106668	136107175	SH3RF3
chr1	136162545	136162941	-
chr1	136185496	136186198	42988
chr1	136352670	136354050	-
chr1	136365783	136366390	-
chr1	136372372	136373150	-
chr1	136386037	136387115	-
chr1	136387213	136387704	-
chr1	136397197	136397866	-
chr1	136426611	136427577	RASA3
chr1	136970362	136970888	MCF2L
chr1	137194797	137195368	ATP11A
chr1	137451024	137451736	-
chr1	137712644	137713328	MYO16
chr1	137782671	137783474	-
chr1	137877327	137877973	-
chr1	137895923	137896685	-
chr1	137949937	137950615	-
chr1	137951911	137952481	-
chr1	138014617	138015360	-
chr1	138049029	138049574	-
chr1	138289887	138290399	-
chr1	138318272	138318752	COL4A2
chr1	138514506	138515082	-
chr1	138545418	138546107	CARS2,ING1
chr1	138615101	138616088	ANKRD10
chr1	138652223	138653008	-
chr1	138700547	138701289	-
chr1	138715347	138716410	-
chr1	138725221	138725721	ARHGEF7
chr1	138827203	138827886	-
chr1	138941613	138943044	-
chr1	139694838	139695339	-
chr1	140371165	140371829	EFNB2
chr1	140440751	140441664	-
[truncated: 14,299 more rows]

## Sheet: S4_ChIP_chicken_gonad
Table S4.
Chromosome	Start	End	Gene Symbol
chr1	106183	106578	NME6
chr1	620965	621345	IRF5
chr1	849167	849450	UBE2H
chr1	859504	860030	ZC3HC1,gga-mir-6629,gga-mir-6676
chr1	929644	930010	MEST
chr1	994973	995468	ANKRD16,FBXO18
chr1	1361900	1362144	-
chr1	1821308	1821753	EXOC4
chr1	6010392	6010935	USP6NL
chr1	7305575	7306013	HSPA14
chr1	7338649	7339179	DCLRE1C,MEIG1
chr1	11726226	11726517	-
chr1	12314106	12314580	PHTF2,TMEM60
chr1	12369860	12370367	-
chr1	12452027	12452780	-
chr1	13719444	13719883	SRPK2
chr1	14064120	14064630	PBEF1
chr1	15997150	15997647	TBC1D22A
chr1	18596579	18597352	BRD1
chr1	18657524	18657868	ALG12,CRELD2
chr1	20604090	20604454	-
chr1	21979830	21980195	WASL
chr1	23127545	23127873	CPED1
chr1	24124504	24125042	NAA38
chr1	26959527	26959905	DOCK4,ZNF277
chr1	28392385	28392731	DNAJB9,THAP5
chr1	33018139	33018578	gga-let-7i
chr1	34601454	34601974	-
chr1	37135306	37135592	-
chr1	37629160	37629499	KCNC2
chr1	41168028	41168375	-
chr1	47924331	47924698	H2A-VII
chr1	47929005	47929485	-
chr1	47933970	47934294	-
chr1	47945954	47946268	-
chr1	47960221	47960573	-
chr1	47974695	47975031	H2A-VII
chr1	48032285	48032686	H2A-VII,H2B-I
chr1	48974061	48974476	-
chr1	48977137	48977733	LUC7L2
chr1	49091528	49091873	SOCS1B
chr1	49274440	49274944	CYP2D6,NAGA
chr1	49428493	49429022	DESI1,XRCC6
chr1	49458042	49458501	CSDC2,POLR3H
chr1	49496927	49497194	TOB2
chr1	49728905	49729360	RBX1
chr1	49821357	49821834	-
chr1	50104941	50106299	TNRC6B
chr1	50459775	50460222	ATF4
chr1	50588439	50589086	PDGFB
chr1	50651614	50652077	DNAL4
chr1	50690702	50691530	GTPBP1,JOSD1
chr1	50963429	50963783	ANKRD54,EIF3L
chr1	51029443	51030112	PDXP
chr1	51472409	51473399	IFT27
chr1	51572964	51573433	TXN2
chr1	51947491	51948502	MCM5
chr1	51982591	51983190	TOM1
chr1	52396470	52396665	-
chr1	53204218	53204953	BPIFC,FBXO7
chr1	53669708	53670124	RIC8B
chr1	53859959	53860918	CKAP4,TCP11L2
chr1	54702298	54702703	CHST11
chr1	54879076	54879678	HSP90B1
chr1	57068733	57069380	-
chr1	57502623	57502967	CREB3L2
chr1	57625559	57625921	DGKI
chr1	60419585	60419837	CCDC77,KDM5A
chr1	62161222	62161656	-
chr1	62299041	62299491	AKR1B1
chr1	65489220	65489753	RECQL
chr1	66350593	66350873	-
chr1	67913030	67913401	ITPR2
chr1	68240284	68240606	STK38L
chr1	68619211	68619635	PACSIN2
chr1	71464838	71465188	C1H22ORF40
chr1	72265624	72265941	-
chr1	72273633	72273960	CDKN1B
chr1	74512275	74512600	CD9
chr1	74626395	74626876	-
chr1	74817581	74817971	-
chr1	75109112	75109589	C12ORF32,FOXM1
chr1	75287483	75288075	FOXJ2
chr1	75436745	75437121	MFAP5
chr1	75842041	75842375	-
chr1	76398660	76399053	NCAPD2,snoU85
chr1	76401445	76401990	MRPL51,VAMP1
chr1	76852157	76852831	C1S,LPCAT3
chr1	77814016	77814406	YBX3
chr1	78671229	78671551	-
chr1	78850018	78850766	METTL16
chr1	79208879	79209426	GTF2E1,RABL3
chr1	79401917	79402477	-
chr1	81871464	81872503	-
chr1	82781954	82782659	-
chr1	83056587	83056965	SLC19A2
chr1	86159128	86159527	CBLB
chr1	86432306	86432572	-
chr1	87067504	87067902	-
chr1	87611975	87612401	PVRL3
chr1	88159952	88160694	-
chr1	89078152	89078587	ARL13B,PROS1
chr1	90292690	90293073	-
chr1	90369675	90370049	EPHA6
chr1	90908308	90908847	-
chr1	90910821	90911202	-
chr1	90954955	90955386	CREG1,RCSD1
chr1	93332840	93333207	-
chr1	98670989	98671372	-
chr1	98718839	98719085	-
chr1	98719417	98720182	C1H21ORF91
chr1	98741392	98741769	-
chr1	100351054	100351732	-
chr1	100354385	100354971	-
chr1	100355088	100355619	5_8S_rRNA
chr1	100366001	100366315	-
chr1	100368383	100368728	-
chr1	100373483	100374689	-
chr1	100377654	100378746	-
chr1	100380623	100382103	-
chr1	100385890	100386412	-
chr1	100394971	100395365	5_8S_rRNA
chr1	100408643	100409239	-
chr1	100411441	100411786	-
chr1	103963934	103964303	-
chr1	103980418	103980900	SOD1
chr1	104704492	104704796	-
chr1	104774780	104775181	GART,SON
chr1	104841697	104842540	ITSN1
chr1	105960542	105961032	DOPEY2
chr1	106526385	106526864	-
chr1	107358117	107358526	BRWD1
chr1	109081499	109081939	U2AF1
chr1	109481412	109481699	-
chr1	109686750	109687067	-
chr1	109935524	109935912	-
chr1	109956461	109956804	-
chr1	110308161	110308559	-
chr1	111377593	111377916	DDX3X
chr1	111620733	111621341	ATP6AP2
chr1	111888514	111888883	BCOR
chr1	114935725	114936072	-
chr1	115533917	115534114	-
chr1	117753861	117754130	-
chr1	120055604	120055971	-
chr1	121231670	121232023	-
chr1	121232046	121232609	AP1S2
chr1	121793994	121794364	GLRA2
chr1	123248371	123248648	FRMPD4
chr1	129412445	129413005	GTPBP6
chr1	130337915	130338197	GABRG3
chr1	133406105	133406400	MFSD9,TMEM182
chr1	134367499	134367794	-
chr1	138545332	138546161	CARS2,ING1
chr1	142040884	142041633	BIVM,KDELC1
chr1	142147096	142147671	TPP2
chr1	144402566	144403075	-
chr1	144559308	144559522	RAP2A
chr1	145088005	145088705	-
chr1	149748233	149748573	-
chr1	152081550	152081903	-
chr1	152213484	152213892	-
chr1	154237625	154238176	UCHL3
chr1	154855154	154855421	KLF12
chr1	155461445	155461846	C1H13ORF34,MZT1
chr1	157575242	157575576	-
chr1	157748716	157749087	-
chr1	161696321	161696749	DIAPH3
chr1	161968240	161968610	-
chr1	162842506	162842855	PCDH17
chr1	165057105	165057493	SUGT1
chr1	165904987	165905324	-
chr1	166031137	166031650	-
chr1	166507226	166507558	LACC1
chr1	166965838	166966147	-
chr1	168503273	168503627	CAB39L,SETDB2
chr1	168526813	168527074	-
chr1	169196473	169197104	RNASEH2B
chr1	170460204	170460699	-
chr1	170751193	170751602	FREM2
chr1	174488109	174488404	KATNAL1
chr1	178365806	178366263	-
chr1	178486832	178487197	MPHOSPH8
chr1	179602985	179603464	-
chr1	180354829	180355171	AASDHPPT,KBTBD3
chr1	180374007	180374629	-
chr1	181843428	181843687	ITA
chr1	181959754	181960271	C11ORF70,YAP1
chr1	182546565	182546930	ARHGAP42
chr1	184173630	184174000	CCDC82
chr1	184241416	184241784	MAML2
chr1	184502507	184503404	CEP57,FAM76B
chr1	184643298	184643711	-
chr1	185280126	185281008	SLC36A4
chr1	186909983	186910451	-
chr1	188329372	188330014	PCF11
chr1	189457978	189458379	TMEM126A
chr1	191808417	191808906	NARS2
chr1	192088657	192089011	INTS4
chr1	193325407	193326093	-
chr1	193361283	193361859	RNF121
chr1	193390476	193390873	-
chr1	193557528	193557893	-
chr1	193867426	193867821	PGAP2
chr10	380753	380997	SHF,SLC28A2
chr10	457985	458358	ZNF592
chr10	628895	629340	OAZ2,RBPMS
chr10	1096548	1097022	PARP6,PKM
chr10	1895996	1896440	SCAMP2
chr10	2858549	2858900	ETFA
chr10	3685573	3685925	TPM1
chr10	4872639	4872964	BNIP2
chr10	5286917	5287162	FAN1
chr10	6677189	6677675	-
chr10	7266435	7266722	NEDD4
chr10	9639493	9640152	DUT
chr10	9847349	9847685	-
chr10	9867991	9868309	CEP152
chr10	9953774	9954111	COPS2,GALK2
chr10	12101136	12101599	ZFAND6
chr10	12347174	12347619	RHCG,TICRR
chr10	12514149	12514554	ABHD2
chr10	14117262	14117803	CHD2,gga-mir-1611
chr10	14178747	14179123	-
chr10	14183319	14183583	RGMA
chr10	15957658	15958303	ARRDC4
chr10	16400216	16400765	LRRC28
chr10	16583075	16583383	LYSMD4
chr10	17115544	17115884	SELS
chr10	18169615	18170401	SMAD6
chr10	18239838	18240203	-
chr10	18367597	18368355	AAGAB,IQCH
chr10	18749909	18750472	-
chr10	18780697	18781127	-
chr10	18977679	18978031	-
chr10	18989433	18989707	-
chr10	18989975	18990415	TLE3
chr10	19224577	19224926	FAM96A,SPG11
chr10	19501432	19502329	ANPEP,AP3S2,CTDSPL2
chr10	19634841	19635334	PDIA3
chr10	19747036	19747390	MAP1A,TP53BP1
chr11	505246	505767	KATNB1
chr11	591563	591952	ENKD1,GFOD2
chr11	1165343	1165857	AARS
chr11	1182905	1183499	FBLN7
chr11	1457628	1458502	CNOT1
chr11	1878331	1878854	RFWD3
chr11	2023797	2024184	CFDP1
chr11	2109066	2109561	NUP93
chr11	2694815	2695097	-
chr11	2697217	2697775	-
chr11	3579243	3579515	-
chr11	3663749	3664306	-
chr11	4491561	4491881	RBL2
chr11	5658702	5659259	CYLD,SNX20
chr11	5805229	5805599	NKD1
chr11	6141293	6141641	HEATR3,TMEM188
chr11	7312313	7312868	ORC6
chr11	9467332	9467891	CEP89
chr11	13423728	13424120	NUDT7
chr11	13526567	13527050	-
chr11	17064664	17065155	IRF8
chr11	17097798	17098366	GINS2
chr11	17317961	17318409	-
chr11	17457678	17457998	SLC7A5
chr11	17770049	17770357	-
chr11	18395695	18396193	CYB5B,TERF2
chr11	19048616	19048905	-
chr12	743879	744458	GLT8D1,NEK4,SPCS1
chr12	986912	987302	-
chr12	2209711	2210156	MANF,RBM15B
chr12	2471457	2471803	MST1
chr12	3291913	3292386	-
chr12	3293514	3293926	ATRIP
chr12	3452270	3452906	CENPP,NOL8
chr12	3501151	3501664	IARS,SNORA84
chr12	6086301	6086566	gga-let-7a-1,gga-let-7d,gga-let-7f
chr12	7688648	7688982	CACNA2D3
chr12	8740738	8741316	FAM116A,gga-mir-1787
chr12	9495307	9495801	EEFSEC,RUVBL1
chr12	10366368	10366850	TXNRD3
chr12	10588658	10589040	-
chr12	11414578	11414925	LHFPL4,MTMR14
chr12	11470189	11470435	ARPC4,CAMK1,CRELD1,TADA3,TTLL3
chr12	11614508	11614853	IMPDH2
chr12	11684448	11684818	ARIH2,PRKAR2A
chr12	14510886	14511335	-
chr12	14599249	14599669	KBTBD8
chr12	16250638	16250969	-
chr12	18607348	18607734	EDEM1
chr12	19214595	19214974	LMCD1
chr12	19282212	19282544	RAD18
chr12	19432110	19432625	-
chr12	19823374	19823675	FGD5
chr13	392652	393030	CD14,NDUFA2
chr13	989357	990225	ANKHD1
chr13	1133185	1133922	-
chr13	1221624	1221938	PCDHGC3
chr13	3053314	3053693	-
chr13	3492711	3492917	DOCK2
chr13	3558526	3558868	-
chr13	4505345	4505650	ODZ2
chr13	6072648	6072956	NUDCD2
chr13	6083184	6083703	CCNG1
chr13	7252305	7253079	FABP6,PWWP2A
chr13	9128667	9129095	MSX2
chr13	9396883	9397409	BRD8,KIF20A
chr13	9436852	9437259	B4GAL-T7,LMAN2,N4BP3,RGS14
chr13	9528455	9528805	RAB24
chr13	9697898	9698295	CDHR2,RNF44
chr13	9925267	9925809	-
chr13	10294891	10295089	-
chr13	12223020	12223774	ATOX1,G3BP1
chr13	12341711	12342070	ANXA6,GM2A
chr13	12367595	12368172	TNIP1
chr13	12385453	12386097	DCTN4,GPX3,TCOF1
chr13	12659857	12660311	-
chr13	12856096	12856449	MAML1
chr13	12874693	12875267	CANX
chr13	12885243	12885507	LTC4S
chr13	12896540	12897092	-
chr13	12903860	12904429	DAK,HNRNPH1
chr13	12926971	12927289	RUFY1
chr13	13261184	13261797	MAPK9
chr13	13799334	13799947	HNRNPA0
chr13	15385410	15385703	-
chr13	15968191	15968474	-
chr13	16300717	16301088	CCNI2,KIF3A
chr13	17168878	17169131	-
chr13	17279169	17279932	-
chr13	17280127	17280495	LARS,RBM27
chr13	17554423	17555139	CDC23
chr13	17704570	17705007	EGR1
chr13	17709469	17709742	-
chr14	45445	46284	PDXDC1
chr14	679170	679678	-
chr14	859787	860225	PLA2G10,ZC3H7A
chr14	1068486	1068869	LMTK2
chr14	2024377	2024820	-
chr14	2097227	2097588	PRKAR1B
chr14	2369941	2370555	-
chr14	2375447	2375886	ZFAND2B
chr14	3104534	3105526	EIF3B,SNX8
chr14	3408505	3408911	GNA12
chr14	4187947	4188280	FSCN1
chr14	4383532	4383973	CPSF4,PDAP1,PTCD1
chr14	4554114	4554862	-
chr14	4733697	4734753	FLCN
chr14	4773002	4773627	-
chr14	4964533	4965156	LRRC48
chr14	4986321	4986958	ATPAF2,C17ORF39,DRG2
chr14	5101756	5102145	SHMT1
chr14	5851975	5852291	LMF1
chr14	5982033	5982489	CHTF18,RPUSD1
chr14	6408237	6408804	TRAF7
chr14	6561573	6562037	-
chr14	6596084	6596422	-
chr14	6601975	6602259	ARHGAP17,LCMT1
chr14	6697589	6697847	PRKCB,gga-mir-1615
chr14	6760447	6760802	-
chr14	6909270	6909846	EARS2,GGA2,UBFD1
chr14	7393550	7393886	UBE2I
chr14	7542603	7543152	MARF1,NDE1
chr14	8313500	8313917	-
chr14	8320403	8321110	RPS15A
chr14	8473430	8473800	COQ7
chr14	8705600	8706095	CDR2
chr14	12007282	12007625	-
chr14	12348034	12348678	SDOS
chr14	13078076	13078313	MSS51,TTC18
chr14	13206227	13206957	NUBP2,SPSB3
chr14	13227457	13227938	EME2,UBN1
chr14	13332202	13332428	SEC14L5
chr14	13691713	13692128	HN1L
chr14	13737215	13737598	CRAMP1L,IFT140
chr14	13835117	13835609	TELO2
chr14	14390692	14390973	GLYR1,MRPS34
chr14	14417321	14418002	ROGDI
chr15	14785	15472	-
chr15	373980	374721	SDF2L1,YDJC
chr15	401869	402250	gga-mir-130a,gga-mir-301a
chr15	1255302	1255926	C15H22ORF25
chr15	1273706	1274253	gga-mir-1306
chr15	2186744	2187250	-
chr15	2691339	2691822	ULK1
chr15	3750054	3750413	GLT1D1,SLC15A4
chr15	4482071	4482759	AACS,BRI3BP,DHX37
chr15	4954533	4954995	DDX55,RILPL1,TMED2
chr15	4993000	4993320	-
chr15	4996104	4996367	SBNO1,SETD8
chr15	5053324	5054260	-
chr15	5270108	5270550	ARPC3,DENR
chr15	5457829	5458247	-
chr15	5460114	5460434	ANAPC5,RNF34
chr15	5635033	5635492	SETD1B
chr15	6258885	6259294	ERP29,TMEM116
chr15	6287761	6288280	NAA25,TRAFD1
chr15	6495720	6496375	FICD
chr15	6543930	6544333	CORO1C
chr15	6559986	6560410	-
chr15	7715917	7716426	XBP1
chr15	7877346	7877774	DGCR2
chr15	8008099	8008392	SMARCB1
chr15	8014528	8015431	DERL3
chr15	9084127	9084456	LIMK2
chr15	9203039	9203545	MLEC
chr15	9281002	9281438	COQ5,RNF10
chr15	9289670	9290075	DYNLL1,GGA.46920,TRIAP1
chr15	9393667	9394005	SIRT4,U4
chr15	9436652	9437079	GCN1L1,RPLP0
chr15	9893885	9894419	CCDC42B,PEBP1,VSIG10
chr15	10004413	10004748	-
chr15	10771170	10771627	DUSP18,IQCD,OSBP2
chr15	10842875	10843210	GATSL3
chr15	11100886	11101348	-
chr15	11104683	11105154	NF2,THOC5
chr15	11124576	11124931	NEFH
chr15	11144473	11144822	AP1B1,GAS2L1
chr15	11171122	11171668	EWSR1
chr15	11341324	11341682	TESC
chr15	12164846	12165243	-
chr15	12644569	12645058	TPCN1
chr15_JH375192_random	46255	46780	-
chr15_JH375192_random	46801	47187	ANKRD13A,GIT2
chr15_JH375192_random	78888	79272	TCHP
chr16	85193	85418	BF1
chr16	86745	87476	BRD2,DMA,DMB2
chr16	124748	125101	B-BTN2
chr16	229328	229996	ZNF692
chr17	111045	111603	-
chr17	244628	245057	C16ORF93
chr17	377156	377604	SAPCD2,UAP1L1
chr17	512411	512747	EX-FABP,FBXW5,PTGDS
chr17	549807	550516	EDF1,TRAF2
chr17	1583560	1584139	MRPL41,PNPLA7
chr17	1717398	1717672	NELF
chr17	1873771	1874480	TUBB2C
chr17	1969984	1970344	ARRDC1
chr17	1984271	1984671	-
chr17	3989117	3989431	DBC1
chr17	4819850	4820557	NAIF1
chr17	4829345	4829680	FAM102A,SLC25A25
chr17	5457802	5458518	FAM73B,SH3GLB2
chr17	5477311	5478277	DOLPP1
chr17	5540764	5541134	-
chr17	6011088	6011470	ABL1
chr17	6643436	6643770	DDX31,GTF3C4
chr17	6653186	6653474	-
chr17	7232253	7232638	-
chr17	7786932	7787245	-
chr17	8238284	8238843	KCNT1
chr17	9595943	9596289	GAPVD1,HSPA5,PPP6C
chr18	107961	108154	GSG1L
chr18	1012162	1012615	ELAC2
chr18	1677169	1677690	NDEL1
chr18	2180151	2180480	USP43
chr18	3096400	3096819	B3GNTL1
chr18	3444904	3445257	-
chr18	4233935	4234303	MXRA7
chr18	4436943	4437336	-
chr18	4680515	4681035	GALK1,H3-IX
chr18	4885265	4885624	FASN
chr18	5069730	5070616	MBTD1,UTP18
chr18	5915499	5915769	-
chr18	6561177	6561697	SUZ12,UTP6
chr18	6762991	6763393	ERN1,SNORA50
chr18	8134800	8135241	PRKAR1A,WIPI1
chr18	8513028	8513389	-
chr18	9245428	9245686	SLC39A11,SS2R
chr18	9409170	9409678	BTBD17,GPR142,GPRC5C
chr18	9421210	9421587	CCDC137,NPLOC4,PDE6G
chr18	9537795	9538376	AZI1,ENTHD2
chr18	9844740	9845429	CCDC40,TBC1D16
chr18	10201606	10202547	P4HB
chr18	10387383	10387699	-
chr18	10572455	10572762	CACNA1G
chr18	10661258	10661921	-
chr18	10724787	10725328	NAT9,TMEM104
chr18	10796159	10796491	-
chr18	10941287	10941986	HN1
chr18	11059349	11059737	KIAA0195
chr19	92246	92590	-
chr19	202019	202704	BAZ1B
chr19	344904	345743	CCL4,HIP1,TRIM68
chr19	703307	703851	CASP1,MTMR4
chr19	728049	728751	WBSCR27
chr19	808726	809048	LIMK1
chr19	3327408	3327747	-
chr19	3416140	3416802	DERL2,DHX33,MIS12
chr19	3511855	3512370	RABL5
chr19	4293729	4294234	MDH2,STYXL1
chr19	4329120	4329550	-
chr19	4336928	4337697	POR
chr19	4345100	4345582	-
chr19	4346068	4346736	TAF15
chr19	4824069	4824353	-
chr19	4884791	4885141	CCT6,PSPH,SNORA15,SNORA22,SUMF2
chr19	4905408	4905889	CHCHD2,PHKG1
chr19	5021194	5021786	KCTD7
chr19	5141430	5142173	SNORD49,SNORD65
chr19	5359438	5359920	PRPF8
chr19	5379461	5380162	WDR81,gga-mir-22
chr19	5506373	5506961	OVCA2
chr19	5734488	5734844	PIGS,UNC119
chr19	5814127	5814619	NEK8,TLCD1
chr19	5951983	5952313	CRYBA1,MYO18A
chr19	6248592	6248869	BLMH,CPD,TMIGD1
chr19	6584103	6584567	CENPV,TRPV2,UBB
chr19	7079715	7080189	TEX14,U3
chr19	7195613	7196615	C17ORF71,PRR11,SKA2,TRIM37,gga-mir-130c,gga-mir-301b
chr19	7222742	7223232	YPEL2
chr19	7556623	7556998	-
chr19	7950752	7951131	BCAS3
chr19	8687392	8687819	HEATR6
chr19	8697558	8698020	DYNLL2,SRSF1
chr19	9255061	9255612	NLK
chr19	9398424	9398967	MNT,gga-mir-1689
chr19	9890671	9891142	FAM64A,FBXO39
chr19_JH375211_random	23945	24507	BCL7B,MKS1
chr2	519691	520230	-
chr2	565274	565700	CDC25A,gga-mir-1749
chr2	581614	582011	-
chr2	1826599	1826944	-
chr2	1978083	1978411	ZBTB47
chr2	2348364	2348862	MRPL55
chr2	2350772	2351200	C1ORF35,GUK1
chr2	2482893	2483176	gga-mir-6713
chr2	2535194	2535504	WNT3A
chr2	4505731	4506052	NFI1
chr2	4823758	4824285	OXSR1
chr2	5166562	5166895	-
chr2	6319404	6319838	PRKAG2
chr2	6855128	6855395	-
chr2	9788906	9789216	ZMYND11
chr2	11744061	11744471	KLF6
chr2	12972206	12972937	CUL2
chr2	15826748	15827252	YME1L1
chr2	15841913	15842226	MASTL
chr2	20874242	20874696	SRI
chr2	22258199	22258468	-
chr2	22260786	22261143	FZD1
chr2	22629721	22630100	CYP51A1
chr2	22800787	22801676	C2H7ORF64,PEX1
chr2	24399389	24399679	-
chr2	26933125	26933736	ARL4A
chr2	28608347	28609201	ANKMY2,BZW2
chr2	30536437	30536803	SP4
chr2	31065325	31065723	FAM126A
chr2	31277543	31277995	-
chr2	32225720	32226126	-
chr2	33604256	33604548	JAZF1
chr2	34431076	34431607	FKBP14,PLEKHA8
chr2	34527882	34528351	BTD,HACL1
chr2	34651673	34652089	-
chr2	38328416	38329020	RARB
chr2	38516326	38516824	NGLY1,OXSM
chr2	40715119	40715728	-
chr2	40849278	40849622	OSBPL10
chr2	41871333	41871687	ZNRF2
chr2	43215904	43216237	CDV3
chr2	44269091	44270026	-
chr2	44955414	44955659	CCR8,SLC25A38
chr2	46602882	46603517	MLH1
chr2	48553923	48554487	BBS9,NT5C3
chr2	52271566	52271920	VOPP1
chr2	52415657	52415907	EGFR
chr2	54414346	54414848	-
chr2	54494616	54495045	-
chr2	58210677	58211074	-
chr2	59663764	59663996	MBOAT1
chr2	61147518	61147865	JARID2,gga-mir-6557
chr2	61575355	61575741	MYLIP
chr2	62113200	62113722	-
chr2	62169955	62170342	-
chr2	62184672	62184968	PAK1IP1,TRNAU1AP
chr2	64381294	64381585	EEF1E1
chr2	66866316	66866640	-
chr2	67899332	67899902	FVT1
chr2	69251181	69251641	C5ORF22,RNASEN
chr2	69677334	69677582	-
chr2	77623228	77623542	-
chr2	78403916	78404666	CCT5,FAM173B
chr2	80706528	80707020	FIGNL1
chr2	85697950	85698175	CCDC127,SDHA
chr2	88929283	88929659	-
chr2	90222876	90223224	-
chr2	90229788	90230551	C6ORF62,GMNN
chr2	90760350	90760653	-
chr2	93601789	93602160	RTTN
chr2	96865559	96865854	CEP192,SEH1L
chr2	98298611	98298926	RAB31
chr2	99015286	99015550	PTPRM
chr2	100533090	100533715	-
chr2	100550655	100551273	MYL12A
chr2	102250448	102250820	-
chr2	103787670	103788801	SS18
chr2	104562894	104563184	CDH2
chr2	105536930	105537353	-
chr2	106017751	106018272	TRAPPC8
chr2	107058267	107058543	-
chr2	107695105	107696058	MCM4,PRKDC
chr2	110899803	110900196	-
chr2	112721204	112721483	-
chr2	114502937	114503478	-
chr2	114503677	114504033	ARMC1,MTFR1
chr2	116940958	116941334	-
chr2	117632125	117632521	STAU2
chr2	119973061	119973326	-
chr2	122849299	122849949	WWP1
chr2	125333088	125333638	TRIQK
chr2	125682851	125683184	PDP1
chr2	126224985	126225508	PLEKHF2
chr2	126615639	126616226	MTERFD1,PTDSS1
chr2	127569305	127569698	STK3
chr2	128192760	128193278	SPAG1
chr2	128193295	128193740	-
chr2	135070435	135070701	-
chr2	137498281	137498913	DERL1,WDR67
chr2	137621656	137622364	ATAD2,WDYHV1
chr2	138050445	138050811	RNF139
chr2	138264848	138265246	SQLE
chr2	139258054	139258416	-
chr2	141274844	141275243	PHF20L1,TMEM71
chr2	142251043	142251311	-
chr2	145289239	145289739	AGO2,RPLP1
chr2	148019913	148020188	RHPN1
chr2	148470775	148471214	EEF1D,TIGD5
chr2	148773171	148773490	NRBP2
chr20	444926	445365	-
chr20	463771	464090	C20H20ORF24,GGT7,MYL9
chr20	1672911	1673157	AHCY,MAP1LC3A
chr20	2472689	2473068	PXMP4,ZNF341,gga-mir-6674
chr20	2483002	2483240	E2F1
chr20	2980028	2980370	GSS
chr20	4709632	4709907	-
chr20	5363969	5364697	RPN2
chr20	5739984	5740521	SERINC3
chr20	5854074	5855114	JPH2
chr20	6746741	6747656	CSE1L
chr20	8056255	8056697	TAF4
chr20	8140524	8141047	-
chr20	8303886	8304351	CABLES2
chr20	8676127	8676430	OGFR
chr20	8779137	8779499	GID8,gga-mir-6567,gga-mir-6681
chr20	9439069	9440074	-
chr20	10055627	10055891	STMN3
chr20	10360869	10361218	-
chr20	10377021	10377296	BCL2L1,TPX2
chr20	10672347	10672699	-
chr20	10853721	10854014	SNX21,UBE2C
chr20	10965239	10965588	CD40,NCOA5
chr20	11230394	11231016	CTSZ
chr20	12364310	12364881	AURKA,CSTF1
chr20	12680837	12681601	PFDN4
chr21	110273	110702	ARHGEF10L
chr21	689470	689839	KCNAB2,NPHP4
chr21	976648	976969	TP73,WDR8
chr21	1769723	1770473	SKI
chr21	1839597	1839902	PRKCZ
chr21	2174694	2175062	-
chr21	2972935	2973248	-
chr21	3227257	3227741	CA6,ENO1
chr21	3527708	3528325	CLSTN1
chr21	3632775	3633478	KIF1B
chr21	3859794	3860177	CASZ1
chr21	4065187	4065765	TARDBP
chr21	4194355	4195070	MTOR,PLEKHM2,UBIAD1,uc_338
chr21	4231541	4231899	-
chr21	4236602	4236893	-
chr21	4372596	4372994	FBXO42,SZRD1
chr21	4552224	4552932	ALDH4A1
chr21	4732096	4732716	CAPZB,MINOS1
chr21	5982281	5982616	EPHB2
chr21	6392515	6393067	YBX1
chr21	6761851	6762399	DDI2,DDOST
chr22	606364	606744	EBF2
chr22	837439	837743	DOCK5
chr22	1187800	1188156	ENTPD4,SLC25A37
chr22	1264935	1265532	CHMP7,TVB
chr22	1595944	1596186	MAK16
chr22	2005034	2005371	KCNU1
chr22	2269842	2270432	BAG4,DDHD2,LSM1,STAR
chr22	2418461	2418858	ADAM9,TM2D2
chr22	2584398	2584921	GINS4,GOLGA7
chr22	2610958	2611377	NKX6-3
chr22	2697606	2698160	AP3M2,KAT6A
chr22	2752639	2753528	KANSL3,POLB
chr22	2831500	2831795	MOB1A,MTHFD2
chr22	2957621	2958000	MXD1
chr22	2994179	2994626	FAM136A,TIA1
chr22	4027578	4027936	OGDH
chr22_JH375214_random	3172	3631	IL-1BETA
chr23	86044	86419	-
chr23	90080	90333	-
chr23	199819	200292	UBXN11
chr23	576013	576646	SNRNP40,ZCCHC17
chr23	1402208	1402578	GBP7,STX12
chr23	1548203	1548883	DNAJC8,HNRNPR
chr23	1810623	1810993	GPATCH3,NR0B2
chr23	1854838	1855206	FAM46B
chr23	1979292	1980450	-
chr23	2033908	2034446	FAM76A
chr23	2053434	2053780	SESN2
chr23	2216687	2217068	TAF12
chr23	2217241	2217615	GMEB1,U11
chr23	2299997	2300474	MAN1C1
chr23	2409324	2409580	RUNX3
chr23	2499857	2500198	-
chr23	2560238	2560621	EPB41
chr23	3138085	3138334	-
chr23	3602403	3602837	C1ORF109
chr23	3977416	3977991	LSM10,OSCP1
chr23	3988398	3989049	STK40
chr23	4176207	4176709	CLSPN
chr23	4222505	4222917	PSMB2
chr23	4343607	4343959	SFPQ
chr23	4835381	4835802	COL9A2,SMAP2
chr23	4864748	4865082	-
chr23	4865317	4865745	RIMS3
chr23	4866370	4867050	NFYC
chr23	4920819	4921275	PEF1
chr23	5032473	5032983	KHDRBS1,PTP4A2,gga-mir-1780
chr23	5068617	5069066	-
chr23	5072024	5072538	MARCKSL1
chr23	5089192	5089910	-
chr23	5090396	5090770	HDAC1,P56LCK
chr23	5178813	5179165	-
chr23	5179255	5179972	RBBP4,ZBTB8OS
chr23	5432459	5432849	PABPC4,SNORA55
chr23	5480324	5480769	-
chr23	5487740	5488174	MFSD2A,MYCL1,TRIT1
chr23	5695109	5695514	NIPAL3
chr24	32608	33155	C2CD2L
chr24	308742	309267	PANX3
chr24	384166	384649	CHEK1,STT3A
chr24	929940	930293	TNIP1
chr24	1478980	1479340	-
chr24	1495764	1496150	-
chr24	1496246	1496590	-
chr24	1496704	1497369	PRDM10
chr24	1983631	1984006	NTM
chr24	2542484	2542908	VPS26B
chr24	2565399	2565751	THYN1
chr24	3068663	3069325	HSPA8,SNORD14
chr24	3116516	3117215	C11ORF63,CRTAM
chr24	4199821	4200221	MCAM,RNF26
chr24	5223188	5223522	SIDT2,TAGLN
chr24	5668687	5669047	RPS25,SLC37A4
chr25	400535	401089	-
chr25	452144	452562	MRPL24,PRCC
chr25	478824	479195	-
chr25	684171	684587	ILF2,INTS3
chr25	1283763	1284264	FLAD1,SHC1
chr25	1288452	1288705	ATP8B2
chr25	1485323	1485674	EFCAB12,HORMAD1,KIAA0907,RIT1,SCARNA15
chr25	1503775	1504610	ENSA
chr25	1511082	1511414	MCL1
chr25	2152782	2153294	CELF3,MRPL9,TDRKH
chr25_AADN03010960_random	3120	3410	-
chr26	80309	80864	FKBP51,LHFPL5
chr26	112625	113225	-
chr26	218855	219876	TBC1D22B
chr26	245102	245749	CACNA1S
chr26	328870	329430	GPR37L1
chr26	781591	781970	LAD1,TNNT2
chr26	869193	869546	IGFN1
chr26	892655	892993	TMEM9
chr26	916689	917092	TMEM183B
chr26	1088009	1088372	ADIPOR1
chr26	1102491	1103080	LMOD1,TIMM17A
chr26	1281296	1281627	ALX3
chr26	1342213	1343054	RBM15
chr26	1416157	1416980	KCNA2
chr26	1487500	1487867	ETV7,KCTD20
chr26	2053068	2053305	-
chr26	2067555	2067901	gga-mir-135a-3
chr26	2154036	2154390	ELK4
chr26	2218633	2219037	NUCKS1
chr26	2329866	2330561	SRGAP2
chr26	2412597	2412864	IKBKE
chr26	2563750	2564032	PFKFB2,YOD1
chr26	4047625	4048002	PPARD
chr26	4118655	4119522	-
chr26	4251772	4252223	C26H6orf106,SNRPC
chr26	4660416	4661013	C26H6ORF130,NFYA
chr26	5103333	5103792	TAF8
chr26	5166408	5166807	-
chr27	1341104	1342052	-
chr27	1368378	1368869	-
chr27	1373876	1374334	-
chr27	1492011	1492325	DCAKD,MYO1D
chr27	1580826	1581193	ARHGAP27
chr27	2698022	2698654	WDR68
chr27	2782988	2783334	STRADA
chr27	3091350	3092382	MYST2
chr27	3102825	3103602	FAM117A
chr27	3334869	3335261	ETV4
chr27	3426259	3426506	ABI3
chr27	3495421	3495853	ATP5G1,CALCOCO2,UBE2Z
chr27	3511281	3511686	-
chr27	3868577	3868989	CDK5RAP3,NFE2L1,PRR15L
chr27	3988343	3988625	MLLT6,gga-mir-1735
chr27	4013909	4014499	PCGF2,PSMB3
chr27	4034168	4034872	PIP4K2B
chr27	4112427	4114059	-
chr27	4119005	4119764	CACNB1,RPL19
chr27	4226637	4227044	PNMT,STARD3
chr27	5051119	5051700	PSME3,WNK4
chr27	5135647	5136013	RND2
chr27	5170882	5171252	BRCA1,NBR1,NBR2
chr28	12200	12546	MVP
chr28	797047	797326	KLHL33
chr28	845681	846168	-
chr28	891139	891439	RPS28,TVA
chr28	1082349	1083013	DOHH,FZR1
chr28	1616957	1617302	-
chr28	1960777	1961233	-
chr28	1963871	1964218	AMH,PLEKHJ1,SF3A2
chr28	2238661	2239568	ONECUT3
chr28	2312052	2312511	-
chr28	2342681	2343112	G12
chr28	2423437	2423794	MIER2
chr28	2452800	2453372	CHAF1A,SH3GL1
chr28	2492762	2493050	PLIN5
chr28	2535913	2536270	SIRT6
chr28	2589700	2590203	HCN2,SHC2
chr28	2617192	2617624	BSG
chr28	2715131	2715491	-
chr28	2856180	2856741	GPX4,POLR2E
chr28	3056480	3056913	GGA.7377,NDUFS7
chr28	3117655	3117993	C19orf25,GZMM,PCSK4
chr28	3401657	3402020	TMEM161A
chr28	3425348	3425867	SUGP2
chr28	3537470	3537755	UPF1
chr28	3660280	3660695	ELL,KXD1
chr28	3728558	3728947	LSM4,PGPEP1
chr28	4194466	4195071	-
chr28	4197874	4198287	RAB8A
chr28	4671246	4672085	DPP9
chr28	4696968	4697451	-
chr28	4726602	4726915	U6
chr28	4733276	4733890	MED16,R3HDM4
chr3	209258	209625	PNPT1
chr3	638527	638867	-
chr3	2363387	2364114	XPO1
chr3	2442279	2442758	RTN4
chr3	3037181	3037559	BUB1
chr3	3576362	3576695	PLK1S1
chr3	4236758	4237125	-
chr3	7044937	7045380	NRXN1
chr3	8019726	8020332	YPEL5
chr3	9062452	9063015	EHBP1
chr3	9770755	9771293	-
chr3	9841697	9842193	CEP68
chr3	10814591	10814900	ETAA1
chr3	11038270	11038675	-
chr3	11858946	11859395	PSEN2
chr3	11969407	11969790	TASP1
chr3	12244386	12244743	-
chr3	12552770	12553137	-
chr3	13062529	13062893	-
chr3	14811492	14811824	C20ORF72,SNX5
chr3	15224637	15224965	ACSS1
chr3	15374601	15375016	CNPY3,GNMT,POLR1B
chr3	16272208	16272521	CRLS1
chr3	16502088	16502421	C1ORF55
chr3	16603789	16604165	SRP9
chr3	19078875	19079380	GPATCH2,SPATA17
chr3	20400386	20400678	CENPF
chr3	21332315	21332733	PPP2R5A
chr3	22321286	22321657	UBR2
chr3	22769670	22770042	-
chr3	24695163	24695881	LRPPRC
chr3	24761387	24762393	PPM1B
chr3	26165523	26165876	-
chr3	27028867	27029217	-
chr3	28510366	28510946	-
chr3	29154307	29155030	-
chr3	30204816	30205252	-
chr3	30271119	30271319	LRRC73,POLR1C,YIPF3
chr3	30327223	30327886	-
chr3	30398108	30398482	FAM98A
chr3	31038505	31038945	YIPF4
chr3	37079281	37079607	EDARADD,LGALS8
chr3	37410736	37410984	TBCE
chr3	38174491	38175044	PCNXL2
chr3	38474897	38475339	SIPA1L2
chr3	41300722	41300969	-
chr3	41311324	41311650	FRMD1
chr3	41915743	41916082	-
chr3	42130754	42131435	BRP44L
chr3	43567885	43568232	PACRG
chr3	44442529	44443032	PARK2
chr3	47502019	47502509	NUP43,PCMT1
chr3	50154552	50154857	-
chr3	51590768	51591251	LTV1
chr3	54854505	54855036	AHI1
chr3	57413864	57414274	L3MBTL3
chr3	59188412	59188725	TRMT11
chr3	61717554	61717869	-
chr3	62861755	62862038	DCBLD1
chr3	64238845	64239606	HDAC2
chr3	65306600	65306966	-
chr3	65720816	65721187	RPF2
chr3	65761134	65761535	AMD1
chr3	66074818	66075264	CDC40
chr3	66482971	66483572	-
chr3	66653639	66653894	-
chr3	70368152	70368576	SIM1
chr3	75238668	75239118	C17ORF59,PNRC1
chr3	77637642	77638341	TPBG
chr3	78643494	78643888	TTK
chr3	78810862	78811482	LCA5
chr3	80912368	80912759	EEF1A,gga-mir-6687
chr3	81742878	81743350	-
chr3	84226488	84226815	-
chr3	86516167	86516480	DST
chr3	88218139	88218578	-
chr3	90408739	90409021	MYOM2
chr3	90585709	90586059	CLN8
chr3	91037249	91037686	DLGAP2
chr3	91558170	91558458	FAM150B
chr3	92102695	92103141	-
chr3	94974723	94975120	-
chr3	95603805	95604226	MBOAT2
chr3	96086847	96087321	RRM2
chr3	96291040	96291279	-
chr3	96357959	96358317	ODC1
chr3	96513350	96513944	PDIA6
chr3	101110298	101110753	LAPTM4A
chr3	101365292	101365649	CRHOB
chr3	103790545	103791057	C2orf44
chr3	103887577	103887994	PFN4,TP53I3
chr3	104081947	104082315	NRBP1
chr3	104084677	104085418	NRBP1,PPM1G
chr3	104134207	104134939	-
chr3	104135073	104135412	-
chr3	104140789	104141118	TMEM214,U1
chr3	104177144	104177531	MPV17
chr3	104217691	104218051	GTF3C2,MAPRE3
chr3	104803183	104803733	CCDC25,ESCO2
chr3	105062251	105062773	-
chr3	105318767	105319099	PNOC
chr3	105537088	105537771	-
chr3	106761155	106761394	MTMR9
chr3	106985419	106985830	FDFT1
chr3	107047616	107048005	GAL10
chr3	107160390	107160997	MCM3,PAQR8
chr3	107169739	107170118	MCM3
chr3	109322294	109322707	ENPP4
chr3	110406134	110406504	-
chr3	110427601	110427962	-
chr4	516557	516935	OPHN1,YIPF6
chr4	728927	729192	-
chr4	1600609	1601390	-
chr4	1800864	1801212	-
chr4	1812521	1812868	CCNB3,CLIC2
chr4	1949796	1950529	PRPS1
chr4	2093249	2093601	DKC1,SNORA36,SNORA56,SNORD17,SNORD83
chr4	2163554	2164233	BRCC3,CMC4
chr4	2260597	2261185	NONO
chr4	2420546	2420925	NCBP2,TEX11
chr4	2497632	2497946	DLG3
chr4	2876953	2877277	LRCH2
chr4	4311282	4311635	HTATSF1
chr4	4351043	4351438	-
chr4	9322132	9322469	-
chr4	10379502	10379815	-
chr4	11242294	11243003	CETN1,NSDHL
chr4	12843428	12843759	ATRX
chr4	12860624	12861051	ATP7A
chr4	12897756	12898385	PGK1
chr4	13096635	13096996	TRPC5
chr4	13140743	13141298	-
chr4	14117063	14117350	-
chr4	15652694	15653000	THOC2
chr4	16467819	16468492	42984
chr4	16513006	16513785	CXORF56,UBE2A
chr4	18467487	18467860	-
chr4	21203963	21204223	-
chr4	22845325	22845601	-
chr4	23326573	23327091	CPE,SC4MOL
chr4	24211821	24212190	-
chr4	24343928	24345119	-
chr4	28053603	28053885	-
chr4	30501709	30502067	-
chr4	30502141	30502643	OTUD4
chr4	30629363	30629714	MMAA
chr4	31237469	31237936	-
chr4	34399171	34399491	MRPL1
chr4	34468022	34468497	CCNG2
chr4	38882883	38883219	-
chr4	39225553	39226091	RWDD4,TRAPPC11
chr4	39272753	39273065	ING2
chr4	42743523	42743830	HMGB2
chr4	43147816	43148429	CEP44,FBXO8
chr4	45120541	45120886	NUDT9
chr4	45133096	45133509	HSD17B11
chr4	45213917	45214290	AFF1
chr4	45742679	45743126	SEC31A,THAP9
chr4	45882038	45882406	HELQ,MRPS18C
chr4	48966687	48967083	PPP1R3B
chr4	50209894	50210558	ANKRD17
chr4	51020852	51021287	CENPC1,STAP1
chr4	53050123	53050701	BBS12
chr4	53263762	53264227	KIAA1109
chr4	53335287	53335845	BBS7
chr4	58270754	58271162	UNC5C
chr4	62371751	62372067	FRG1
chr4	64322156	64322525	C8ORF79,LONRF1
chr4	64394012	64394534	AASDH
chr4	65828867	65829381	DCUN1D4
chr4	65893868	65894625	OCIAD1
chr4	67757018	67757363	ATP8A1
chr4	68925841	68926119	KLB,RFC1
chr4	76460002	76460539	CPEB2
chr4	77024735	77025419	RAB28
chr4	77870074	77870359	-
chr4	79041473	79041729	-
chr4	79510843	79511180	CCDC96
chr4	80315376	80315692	ABLIM2
chr4	81917790	81918423	ADD1
chr4	82407822	82408578	MXD4
chr4	82453848	82454164	POLN
chr4	83469022	83469390	TACC3,TMEM129
chr4	83495185	83495877	SLBP
chr4	83538090	83538501	FAM53A
chr4	84106240	84107282	MAEA
chr4	84194057	84194450	CTBP1
chr4	85029904	85030667	PTCD3,SNORD94
chr4	85058341	85058896	IMMT,MRPL35
chr4	85138939	85139500	JMJD1A
chr4	85689423	85690139	EIF2AK3,RPIA
chr4	88055699	88056529	PANK2,gga-mir-103-2
chr4	88066477	88066833	MAVS,PTPRA
chr4	88293807	88294095	DDRGK1
chr4	88294195	88294497	-
chr4	88653915	88654493	C20orf194
chr4	89225279	89225872	CCT7,PRADC1
chr4	89290587	89291283	SFXN5
chr4	89465550	89465920	EXOC6B
chr5	199169	199482	NDUFS8,TCIRG1
chr5	829608	829823	-
chr5	1590916	1591185	-
chr5	1591287	1591717	B4GALNT4,IFITM5
chr5	1642933	1643315	BET1L,RIC8A
chr5	1673228	1673794	DHCR7,NADSYN1
chr5	3920629	3920902	KIF18A,METT5D1
chr5	5231760	5232168	PAX-6,RCN1
chr5	6930484	6930829	-
chr5	7047181	7047640	-
chr5	8195097	8195437	EIF4G2,SNORD97
chr5	11205648	11206088	NUCB2,PIK3C2A
chr5	12487893	12488259	-
chr5	12488279	12488616	NAP1L4,SNORA54
chr5	13147929	13148318	IGF2
chr5	13601362	13601698	-
chr5	15023738	15024527	POLR2L
chr5	15243865	15244575	PHRF1
chr5	15306850	15307166	LRRC56
chr5	15338773	15339123	LRRC56
chr5	15837233	15837831	PPP6R3
chr5	16279326	16280398	TXNDC14
chr5	16298441	16298814	UBE2L6,YPEL4,ZDHHC5
chr5	16311813	16312445	SERPING1,SLC43A3,SMTNL1
chr5	16332349	16332782	SSRP1
chr5	16341420	16341832	P2RX3,TNKS1BP1
chr5	16387022	16387772	INCENP
chr5	17532288	17532609	-
chr5	17802277	17802678	-
chr5	17973492	17973891	CAT
chr5	18484260	18484606	-
chr5	18879440	18879780	-
chr5	22102041	22102469	-
chr5	22102555	22103351	CELF1,NDUFS3,PTPMT1
chr5	22499911	22500365	ARFGAP2
chr5	22952310	22952702	MDK
chr5	22976310	22976763	DGKZ
chr5	23015814	23016188	CREB3L1
chr5	23838299	23838810	-
chr5	23858996	23859593	NUSAP1,OIP5
chr5	25251790	25252284	CRDS2
chr5	25539982	25540377	NUMB
chr5	25758882	25759449	-
chr5	26587029	26587414	MAP3K9
chr5	27155770	27156167	SRSF5,gga-mir-1710
chr5	27491783	27492206	ACTN1
chr5	28673343	28673819	BMF
chr5	30502352	30502797	MEIS2
chr5	35397592	35397919	KIAA0391,PPP2R3C
chr5	35630960	35631493	BRMS1L,RALGAPA1
chr5	36884159	36884923	PNN,TRAPPC6B
chr5	36907870	36908518	-
chr5	36951548	36951792	-
chr5	36952032	36952341	FBXO33,ZNF410
chr5	37025683	37026224	ALDH6A1,LIN52
chr5	37370356	37370908	DLST,PROX2
chr5	37406397	37406845	PGF
chr5	37506813	37507213	-
chr5	37546904	37547239	JDP2
chr5	38298405	38298764	IRF2BPL
chr5	38599688	38600443	SPTLC2
chr5	38855282	38855753	NRXN3
chr5	39386416	39386713	-
chr5	40245627	40246199	SEL1L
chr5	41411641	41411995	-
chr5	42310500	42310933	SPATA7
chr5	42394084	42394563	ZC3H14
chr5	43125108	43125591	-
chr5	43451828	43452517	RPS6KA5
chr5	43846978	43847656	ATXN3,CPSF2,NDUFB1
chr5	44632245	44632532	ASB2
chr5	45330301	45330827	GLRX5,SCARNA13
chr5	45742201	45742799	PAPOLA
chr5	47906500	47907299	CCNK,SETD3
chr5	48408993	48409438	YY1
chr5	49256254	49256757	-
chr5	49936276	49936622	-
chr5	50118504	50118922	EIF5,SNORA28
chr5	50384228	50384934	XRCC3,ZFYVE21
chr5	52103623	52103994	-
chr5	52786158	52786835	HSP70
chr5	53134604	53134952	-
chr5	54831359	54832260	-
chr5	55153977	55155073	ARID4A
chr5	55627947	55628313	-
chr5	55798414	55799073	C14ORF101
chr5	55908935	55909195	-
chr5	55909252	55909914	-
chr5	55911061	55911431	PELI2
chr5	56131621	56132245	DLGAP5,FBXO34
chr5	56370194	56370673	CDKN3
chr5	58143422	58143782	GNPNAT1
chr6	1513670	1514048	-
chr6	3914445	3914787	MAT1A
chr6	4677713	4678090	ECD,FAM149B1
chr6	5688704	5689078	-
chr6	7361631	7361974	JMJD1C
chr6	9654629	9655065	PRKG1
chr6	10322579	10322982	CCAR1
chr6	10600488	10600920	-
chr6	10917669	10918203	MICU1
chr6	11570074	11570419	H2AFY2
chr6	11709943	11710402	ZCCHC24
chr6	11835921	11836297	-
chr6	11917484	11917970	ZMIZ1
chr6	12767940	12768256	-
chr6	13074678	13074966	KCNMA1
chr6	14640610	14641148	KAT6B
chr6	15536265	15536639	SEC24C
chr6	15565483	15565796	SYNPO2L
chr6	15778012	15778538	EIF3F
chr6	16378686	16379114	GBF1,PITX3
chr6	17118048	17118333	BLOC1S2
chr6	17327937	17328499	ZFAND4
chr6	18984886	18985260	-
chr6	20392307	20392673	CPEB3,42799
chr6	20540753	20541201	BTAF1
chr6	20569669	20569937	-
chr6	20593640	20594024	CCNJ
chr6	21648647	21649123	CUTC,SLC25A28
chr6	21685420	21685737	GOT1
chr6	21858480	21858813	PI4K2A
chr6	22306365	22306675	FBXW4
chr6	22672264	22672795	FAM178A,gga-mir-146b
chr6	22719514	22719817	ACTR1A,SUFU
chr6	22866522	22867072	ARL3,SFXN2
chr6	25533188	25533913	SMC3
chr6	26806716	26807051	-
chr6	27357709	27357964	-
chr6	29190778	29191117	FAM204A
chr6	30696987	30697329	TACC2
chr6	31472716	31473079	-
chr6	31551380	31551864	OAT
chr6	32263063	32263380	-
chr6	32279064	32279347	ADAM12
chr6	32889458	32889822	MKI67
chr6	33389195	33389563	-
chr6	34898537	34898922	-
chr7	21312	21652	-
chr7	4651847	4652140	LRRFIP1
chr7	6432863	6433343	HDAC4
chr7	7144886	7145254	C21orf58,PCNT
chr7	7431079	7431418	STAT1
chr7	7639944	7640577	NABP1
chr7	7815776	7816148	TMEFF2
chr7	9704009	9704602	COQ10B,SF3B1
chr7	10783730	10784401	-
chr7	10784569	10785016	BZW1
chr7	10893536	10893960	CFLAR,NDUFB3
chr7	12076427	12076789	NDUFS1,SNORA41,snoZ196
chr7	15042768	15043056	PDE11A,RBM45
chr7	17082372	17082650	-
chr7	21175985	21176381	RBMS1
chr7	21721400	21722079	ABCB6,ANKZF1,ATG9A
chr7	22045915	22046250	VIL1
chr7	22634870	22635245	-
chr7	22978262	22978596	-
chr7	23183931	23184282	BIN1
chr7	24827315	24827632	-
chr7	24929795	24930225	EPB41L5
chr7	25027937	25028263	-
chr7	26986981	26987348	-
chr7	27525611	27525952	SLC12A8
chr7	27719427	27719975	LMLN
chr7	27887473	27888263	C2ORF76,DBI
chr7	28379836	28380490	CCDC93
chr7	30060021	30060854	R3HDM1,ZRANB3
chr7	30134753	30135050	UBXN4
chr7	35067766	35068645	PRPF40A
chr7	35138544	35138836	-
chr7	35626323	35626605	-
chr8	444388	444668	-
chr8	1526021	1526376	CAMSAP2
chr8	1750943	1751205	-
chr8	2220201	2220495	NEK7
chr8	3646157	3646477	RGS18
chr8	4498579	4499403	SUCO
chr8	4687764	4688228	DNM3
chr8	4691641	4692068	METTL13
chr8	5668706	5669076	ZNF668
chr8	5783317	5783653	-
chr8	5783955	5784257	IER5,STX6
chr8	5985388	5985765	CEP350
chr8	6254110	6254808	FAM20B
chr8	6436129	6436644	RASAL2
chr8	6586134	6586416	-
chr8	7448688	7449131	LAMC1
chr8	8283799	8284180	-
chr8	8314935	8315228	FAM5C
chr8	10911842	10912277	HIAT1
chr8	12962916	12963434	MTF2
chr8	13459300	13459702	CDC7
chr8	14843718	14844084	HS2ST1,42993
chr8	15312678	15313121	MCOLN3,WDR63
chr8	17983815	17984034	AK5
chr8	18512902	18513260	PIF1,WDR65
chr8	18553237	18553544	TIE1
chr8	18576853	18577175	CDC20
chr8	19055051	19056087	KDM4A
chr8	19265508	19266137	ATP6V0B,DPH2
chr8	19579331	19580008	C1ORF164
chr8	19661451	19661822	KIF2C,RPS8,SNORA35,SNORD38,SNORD39
chr8	19936571	19937147	MUTYH,TOE1
chr8	20012156	20012459	-
chr8	20012471	20013097	TESK2
chr8	20359837	20360854	-
chr8	20361124	20361446	PIK3R3
chr8	20838467	20838937	CMPK1,STIL
chr8	23019454	23019741	OSBPL9
chr8	24005912	24006376	DIO1,LRRC42,NDC1
chr8	24074353	24074713	SSBP3
chr8	24165776	24166112	DHCR24,TMEM61
chr8	25268416	25269282	JUN
chr8	25543638	25544237	HOOK1
chr8	25946102	25946553	-
chr8	26007480	26007742	CNFI-A4
chr8	26706024	26706466	ALG6
chr8	26804263	26804649	-
chr8	27220749	27221168	LEPROT
chr8	27586958	27587366	GADD45,SERBP1
chr8	28476701	28477034	-
chr9	372877	373358	AIRE,SCLY,gga-mir-1630
chr9	687699	688124	ATG16L1
chr9	824647	824955	IWS1,MYO7B
chr9	995843	996240	AMMECR1L,SAP130
chr9	1015686	1016076	UGGT1
chr9	2940095	2940663	-
chr9	2944600	2945117	-
chr9	2946102	2946464	CCDC61,IMP4
chr9	3217559	3218029	-
chr9	3536254	3536640	-
chr9	3860814	3861185	DNAJB11,TBCCD1
chr9	4340456	4340805	ILKAP
chr9	4428158	4428714	-
chr9	4428798	4429319	PASK,PPP1R7
chr9	4630876	4631314	ETV5
chr9	4716498	4716899	MYEOV2,TRPM2,gga-mir-1608
chr9	11394957	11395323	ZIC1
chr9	11934711	11935032	-
chr9	12170683	12171465	ACAP2
chr9	13168979	13169290	UTS2D
chr9	14257205	14258003	BCL6
chr9	14757613	14758287	NCL,SNORA75,SNORD20,SNORD82
chr9	14799271	14799702	-
chr9	14809924	14810586	-
chr9	14844897	14845387	COPS7B,PDE6D
chr9	15183349	15183753	-
chr9	15363426	15363962	ECE2,EIF4G1,PSMD2
chr9	16343603	16344162	SOX2,SOX2OT_exon4
chr9	16921349	16921837	ACTL6A
chr9	16956889	16957248	-
chr9	17390681	17391231	-
chr9	18721066	18721645	ECT2,NCEH1
chr9	19184602	19184972	EIF5A2,RPL22L1
chr9	19203447	19203722	-
chr9	19300385	19301870	PHC3,PRKCI
chr9	20136449	20137047	ZBBX
chr9	20306918	20307266	-
chr9	21588720	21589100	KPNA4
chrLGE22C19W28_E50C23	335254	335479	-
chrLGE22C19W28_E50C23	380643	381092	HDAC7
chrLGE22C19W28_E50C23	910987	911398	MYO1A,TMEM194A
chrLGE22C19W28_JH375240_random	30107	30776	SPATS2
chrLGE64	735968	736598	-
chrUn_AADN03011494	1878	2341	-
chrUn_AADN03011538	11	342	-
chrUn_AADN03011979	5736	6300	CCDC94
chrUn_AADN03012018	427	898	-
chrUn_AADN03012221	252	779	-
chrUn_AADN03012274	4	172	-
chrUn_AADN03012300	1113	1420	-
chrUn_AADN03012516	170	809	-
chrUn_AADN03012882	1637	4180	-
chrUn_AADN03013005	212	575	-
chrUn_AADN03013132	89	730	-
chrUn_AADN03013357	807	1224	-
chrUn_AADN03013357	1326	1661	-
chrUn_AADN03013357	2385	2760	-
chrUn_AADN03013653	202	614	-
chrUn_AADN03013774	629	994	-
chrUn_AADN03013774	1318	1686	-
chrUn_AADN03014942	137	611	-
chrUn_AADN03014999	60	787	-
chrUn_AADN03015029	1086	1402	-
chrUn_AADN03015097	193	914	-
chrUn_AADN03015475	196	1151	-
chrUn_AADN03015558	183	720	-
chrUn_AADN03015983	263	1202	-
chrUn_AADN03016580	8	233	-
chrUn_AADN03016593	4	351	-
chrUn_AADN03016854	262	629	-
chrUn_AADN03017000	241	602	-
chrUn_AADN03017071	1093	1482	-
chrUn_AADN03017154	147	605	-
chrUn_AADN03017759	5	810	-
chrUn_AADN03018455	2458	2895	-
chrUn_AADN03018455	2900	3335	-
chrUn_AADN03018678	625	954	-
chrUn_AADN03018792	186	859	WDR83OS
chrUn_AADN03018823	89	579	-
chrUn_AADN03018957	130	879	-
chrUn_AADN03019027	442	753	-
chrUn_AADN03019065	41	414	-
chrUn_AADN03019347	473	764	-
chrUn_AADN03019469	284	597	-
chrUn_AADN03019546	154	732	-
chrUn_AADN03019561	106	1090	-
chrUn_AADN03020299	18	581	-
chrUn_AADN03020332	58	791	-
chrUn_AADN03020743	2	209	-
chrUn_AADN03020770	334	705	-
chrUn_AADN03021393	11963	12248	-
chrUn_AADN03021507	909	1231	-
chrUn_AADN03021889	346	672	-
chrUn_AADN03022112	8	462	-
chrUn_AADN03022136	2	327	-
chrUn_AADN03022234	853	1951	-
chrUn_AADN03022362	78	640	-
chrUn_AADN03022451	1492	1920	-
chrUn_AADN03023157	8	464	-
chrUn_AADN03023371	1192	1810	-
chrUn_AADN03023448	84	564	-
chrUn_AADN03023528	9	618	-
chrUn_AADN03023529	146	1191	-
chrUn_AADN03023613	10	667	-
chrUn_AADN03023681	67	521	-
chrUn_AADN03023702	74	734	-
chrUn_AADN03024309	365	608	-
chrUn_AADN03024318	1100	1482	-
chrUn_AADN03024442	499	6639	-
chrUn_AADN03024627	456	816	-
chrUn_AADN03024651	89	550	-
chrUn_AADN03024877	494	862	-
chrUn_AADN03024922	87	1280	-
chrUn_AADN03024993	418	858	-
chrUn_AADN03025107	3	748	H2AFV
chrUn_AADN03025337	360	1151	-
chrUn_AADN03025379	99	515	-
chrUn_AADN03025382	102	892	-
chrUn_AADN03025554	1593	2465	HSPBP1
chrUn_AADN03026185	326	914	-
chrUn_AADN03026676	148	496	THAP7
chrUn_AADN03027003	187	659	-
chrUn_JH375456	5	423	SYPL2
chrUn_JH375488	3898	4376	LMBR1L
chrUn_JH375494	17898	18360	-
chrUn_JH375501	7923	8376	PMEL,RAB5B
chrUn_JH375512	21419	21908	-
chrUn_JH375512	23410	23653	ABHD8,DDA1
chrUn_JH375551	3126	3514	-
chrUn_JH375554	34230	34746	ASB8
chrUn_JH375561	42104	42672	CNNM4
chrUn_JH375581	4	394	-
chrUn_JH375594	3734	4187	SPRYD3
chrUn_JH375599	4406	4883	C20orf27
chrUn_JH375612	496	1096	ETHE1
chrUn_JH375618	4109	4619	HNRNPUL1
chrUn_JH375637	63	469	-
chrUn_JH375637	8551	9293	TAF6L
chrUn_JH375649	20	394	SIRT2
chrUn_JH375649	3507	3999	-
chrUn_JH375652	155	1133	-
chrUn_JH375654	58702	59183	-
chrUn_JH375663	1208	1471	-
chrUn_JH375696	2091	2829	-
chrUn_JH375696	3085	3450	-
chrUn_JH375696	7587	8087	-
chrUn_JH375709	5538	6159	-
chrUn_JH375709	14185	14741	-
chrUn_JH375721	2825	3383	-
chrUn_JH375723	589	999	-
chrUn_JH375848	3812	4148	-
chrUn_JH375851	462	1015	-
chrUn_JH376058	1222	2314	-
chrUn_JH376078	14172	14562	-
chrUn_JH376079	10903	11153	-
chrUn_JH376198	142	471	-
chrUn_JH376233	5347	5986	-
chrUn_JH376246	12741	13186	-
chrUn_JH376249	5207	5593	RAD9
chrUn_JH376259	15168	15629	GMCL1
chrUn_JH376263	627	1001	-
chrUn_JH376268	48371	48718	-
chrUn_JH376268	75045	75563	-
chrUn_JH376276	10480	11394	-
chrUn_JH376279	61302	61741	GMIP,NXNL1,SLC27A1
chrUn_JH376279	95788	96230	LPAR2,PBX4
chrUn_JH376279	119172	119702	FAM125A
chrUn_JH376285	24739	25319	SARNP
chrUn_JH376323	17230	17742	-
chrUn_JH376323	24479	24801	-
chrUn_JH376377	62478	63119	PAN2
chrUn_JH376379	72470	73068	GGA.17008
chrW_JH375234_random	63695	64505	AKAP8L
chrZ	90428	90850	TCF4
chrZ	424617	424922	ONECUT2
chrZ	1515249	1515967	MADH2
chrZ	1781970	1782580	KATNAL2,PIAS2
chrZ	2078728	2079082	RNF165
chrZ	3986089	3986500	-
chrZ	7146246	7146822	NOL6
chrZ	7472322	7472798	KIF24
chrZ	7629489	7630025	DNAI1,FAM219A
chrZ	8223253	8223537	CCL19
chrZ	8381549	8382079	DNAJB5
chrZ	8420873	8421662	VCP
chrZ	8433400	8433924	FANCG
chrZ	8490762	8491270	-
chrZ	8712961	8713332	UNC13B
chrZ	8951086	8951528	HINT2,SPAG8,TMEM8B
chrZ	9601166	9601556	-
chrZ	10392122	10392394	RAI14
chrZ	10882127	10882470	NADK2
chrZ	11153780	11154529	-
chrZ	13455329	13455911	-
chrZ	13464385	13464637	SEPP1,ZNF131
chrZ	13524015	13524765	HMGCS1
chrZ	15002812	15003185	ISL1
chrZ	16452487	16452882	-
chrZ	17043063	17043408	-
chrZ	17357659	17357985	-
chrZ	18766540	18766877	ELOVL7
chrZ	18829153	18829522	NDUFAF2
chrZ	18953340	18953682	SMIM15
chrZ	20429374	20429708	CENPK
chrZ	20572465	20572800	-
chrZ	20589013	20589425	-
chrZ	21744440	21744936	SLC30A5
chrZ	22102861	22103220	HOMER1
chrZ	23679938	23680474	-
chrZ	26185325	26185621	-
chrZ	26512714	26513197	KIAA0020
chrZ	31829924	31830296	-
chrZ	31830333	31831184	CCDC171,PSIP1
chrZ	33461230	33461556	-
chrZ	34299367	34300079	RFK
chrZ	34812667	34813124	SMC5
chrZ	34892736	34893351	KLF9
chrZ	35477823	35478196	C9orf85,FAM108B1
chrZ	36439216	36439568	RORB
chrZ	36693013	36693370	CZH9ORF41,OSTF1
chrZ	37194716	37195328	-
chrZ	37821864	37822208	PSAT1
chrZ	38321664	38322281	-
chrZ	38329910	38330375	TLE4
chrZ	39113714	39114154	TLE1
chrZ	40045979	40046185	SLC28A3
chrZ	41139064	41139412	DAPK1
chrZ	41691716	41692663	PTCH1
chrZ	42029809	42030285	HABP4,ZNF367
chrZ	43127325	43127703	NXNL2
chrZ	43379643	43380068	SHC3
chrZ	45839596	45839996	-
chrZ	46144810	46145603	EPB41L4A,SNORA13
chrZ	46332923	46333636	STARD4
chrZ	47187582	47187911	-
chrZ	47438532	47439122	-
chrZ	47513271	47513637	FBXL17
chrZ	51863471	51863943	CLTA
chrZ	52550742	52550996	-
chrZ	53163596	53163967	PIGG
chrZ	57168748	57169069	GLRX
chrZ	59158062	59158632	ARRDC3
chrZ	62793112	62793529	-
chrZ	67326950	67327285	ELAVL2
chrZ	68346158	68346487	IFT74,PLAA
chrZ	68695871	68696338	-
chrZ	68710445	68710786	-
chrZ	69140657	69140916	-
chrZ	70417665	70418102	APTX,DNAJA1,SNORA66
chrZ	70554388	70554691	XPA,gga-mir-1583,gga-mir-2954
chrZ	72869525	72869905	BDP1,SERF1A,SMN
chrZ	79445641	79446203	ZNF608
chrZ	79665737	79666303	-
chrZ	81434785	81435233	-

## Sheet: S5_RNAseq_mouse_chondrocyte
Table S5.
Ensemble Gene ID	Gene Name	Average FPKM in chondrocytes (N=3)	Average FPKM in whole embryo (N=3)	Fold change	q-value
ENSMUSG00000000031	H19	11952.4	137.206	87.1128	0.000311341
ENSMUSG00000000078	Klf6	367.445	0.191102	1922.77	0.000311341
ENSMUSG00000000131	Xpo6	916.146	4.54224	201.695	0.000881501
ENSMUSG00000000134	Tfe3	296.476	1.48519	199.622	0.000311341
ENSMUSG00000000184	Ccnd2	214.984	5.26665	40.8199	0.000311341
ENSMUSG00000000278	Scpep1	775.314	1.38471	559.911	0.000311341
ENSMUSG00000000339	Rtca	1802.13	5.35676	336.422	0.00243679
ENSMUSG00000000378	Ccm2	47.0315	2.72691	17.2472	0.0118887
ENSMUSG00000000531	Grasp	223.263	1.68457	132.534	0.000311341
ENSMUSG00000000567	Sox9	981.256	6.51485	150.618	0.000311341
ENSMUSG00000000594	Gm2a	50.1893	1.0665	47.0598	0.0391558
ENSMUSG00000000628	Hk2	1423.27	2.40991	590.591	0.000311341
ENSMUSG00000000787	Ddx3x	108.257	2.22539	48.6463	0.00576576
ENSMUSG00000001017	Chtop	992.032	11.026	89.9721	0.000311341
ENSMUSG00000001156	Mxd1	37.5994	0.670125	56.108	0.0177941
ENSMUSG00000001175	Calm1	678.159	15.2431	44.4896	0.000311341
ENSMUSG00000001228	Uhrf1	172.406	4.80602	35.8729	0.002923
ENSMUSG00000001248	Gramd1a	484.104	7.78168	62.2107	0.000311341
ENSMUSG00000001288	Rarg	132.445	4.60622	28.7535	0.0471865
ENSMUSG00000001416	Cct3	718.621	17.8032	40.3647	0.00599666
ENSMUSG00000001424	Snd1	446.356	10.9519	40.756	0.0104167
ENSMUSG00000001506	Col1a1	1437.8	28.8135	49.9002	0.000311341
ENSMUSG00000001525	Tubb5	1273.74	79.2851	16.0653	0.000881501
ENSMUSG00000001555	Fkbp10	606.961	5.32745	113.931	0.000602547
ENSMUSG00000001630	Stk38l	188	0.473203	397.292	0.000311341
ENSMUSG00000001761	Smo	41.6103	3.94736	10.5413	0.0402353
ENSMUSG00000001774	Chordc1	27.6002	0.712449	38.7399	0.0165922
ENSMUSG00000001833	Sept7	245.119	6.49112	37.7622	0.000311341
ENSMUSG00000001847	Rac1	585.366	29.2219	20.0318	0.0137116
ENSMUSG00000002052	Supt6	199.375	2.40695	82.833	0.000311341
ENSMUSG00000002222	Rmnd5a	26.5251	0.389753	68.0562	0.0114807
ENSMUSG00000002265	Peg3	385.89	0.982548	392.744	0.000311341
ENSMUSG00000002372	Ranbp3	59.9968	2.81972	21.2776	0.00713139
ENSMUSG00000002409	Dyrk1b	813.259	1.88592	431.227	0.000311341
ENSMUSG00000002504	Slc9a3r2	472.207	4.01101	117.728	0.000311341
ENSMUSG00000002524	Puf60	254.807	11.9799	21.2695	0.0123142
ENSMUSG00000002660	Clpp	1298.16	0.950271	1366.09	0.000311341
ENSMUSG00000002748	Baz1b	12.6571	1.10988	11.404	0.0218032
ENSMUSG00000002778	Kdelr1	1649.41	25.2073	65.4338	0.000602547
ENSMUSG00000002948	Map2k7	298.54	1.52271	196.058	0.000311341
ENSMUSG00000002985	Apoe	1732.18	12.0073	144.261	0.000311341
ENSMUSG00000003032	Klf4	278.439	2.70293	103.014	0.000311341
ENSMUSG00000003038	Hmgn2	1038.52	19.1921	54.1118	0.000311341
ENSMUSG00000003039	Fam32a	22.3346	1.04526	21.3675	0.00218884
ENSMUSG00000003119	Cdk12	21.3729	0.563436	37.9331	0.0169963
ENSMUSG00000003429	Rps11	1022.16	12.67	80.6756	0.000311341
ENSMUSG00000003437	Paf1	2035.71	6.27369	324.484	0.000311341
ENSMUSG00000003500	Impdh1	246.076	3.64981	67.4216	0.0315426
ENSMUSG00000003545	Fosb	168.931	0.0315942	5346.9	0.000311341
ENSMUSG00000003555	Cyp17a1	2.28086	0.0868339	26.2669	0.000311341
ENSMUSG00000003559	As3mt	20.8986	0.455039	45.9271	0.015348
ENSMUSG00000003814	Calr	535.879	35.357	15.1562	0.00599666
ENSMUSG00000003847	Nfat5	76.6189	0.237882	322.088	0.000311341
ENSMUSG00000003849	Nqo1	47.7585	0.466931	102.282	0.00622212
ENSMUSG00000003970	Rpl8	1949.6	84.3646	23.1092	0.00317123
ENSMUSG00000004032	Gstm5	515.133	1.73307	297.237	0.000311341
ENSMUSG00000004040	Stat3	96.8587	0.857686	112.93	0.00243679
ENSMUSG00000004044	Ptrf	490.762	3.52327	139.292	0.000311341
ENSMUSG00000004054	Map3k11	25.8511	1.98481	13.0245	0.0221927
ENSMUSG00000004056	Akt2	690.861	3.00029	230.265	0.000311341
ENSMUSG00000004099	Dnmt1	75.2822	2.72157	27.6613	0.0120961
ENSMUSG00000004356	Utp20	60.7314	0.172818	351.418	0.000311341
ENSMUSG00000004364	Cul3	124.728	5.48261	22.7497	0.0201994
ENSMUSG00000004508	Gab2	250.176	0.125413	1994.82	0.000311341
ENSMUSG00000004677	Myo9b	142.089	0.728704	194.989	0.000311341
ENSMUSG00000004789	Dlst	63.0646	2.60227	24.2345	0.0463373
ENSMUSG00000004846	Plod3	1555.53	6.09278	255.307	0.0173865
ENSMUSG00000004880	Lbr	421.177	6.05605	69.5465	0.000311341
ENSMUSG00000004980	Hnrnpa2b1	253.818	8.61036	29.4782	0.000602547
ENSMUSG00000005103	Wdr1	1386.22	12.0692	114.856	0.000311341
ENSMUSG00000005198	Polr2a	66.0411	2.39419	27.5839	0.0225856
ENSMUSG00000005371	Fbxo11	119.231	1.35246	88.1586	0.00460945
ENSMUSG00000005566	Trim28	2012.39	66.5088	30.2575	0.000311341
ENSMUSG00000005609	Ctr9	150.225	1.22539	122.594	0.000311341
ENSMUSG00000005610	Eif4g2	1293.13	23.084	56.0185	0.000311341
ENSMUSG00000005625	Psmd4	2347.73	5.12832	457.797	0.000311341
ENSMUSG00000005656	Snx6	971.963	1.75195	554.789	0.000311341
ENSMUSG00000005667	Mthfd2	434.552	2.39163	181.697	0.000311341
ENSMUSG00000005687	Bcas2	317.987	2.1924	145.041	0.00168003
ENSMUSG00000005698	Ctcf	239.269	2.70721	88.3821	0.000311341
ENSMUSG00000005732	Ranbp1	1169.16	25.6799	45.5282	0.00341903
ENSMUSG00000005779	Psmb4	1307.27	25.1588	51.9607	0.000311341
ENSMUSG00000005823	Gpr108	35.0779	0.922166	38.0386	0.0201994
ENSMUSG00000005973	Rcn1	434.707	5.62579	77.2704	0.000311341
ENSMUSG00000005981	Trap1	347.491	3.41821	101.659	0.011058
ENSMUSG00000006024	Napa	3203.03	11.6029	276.054	0.000311341
ENSMUSG00000006215	Zbtb17	419.759	3.04736	137.745	0.00193452
ENSMUSG00000006276	Eps15l1	180.677	1.6822	107.405	0.000311341
ENSMUSG00000006288	Ttc5	209.998	2.69739	77.8523	0.00218884
ENSMUSG00000006333	Rps9	2369.03	27.2585	86.9098	0.000881501
ENSMUSG00000006392	Med8	203.164	1.3086	155.253	0.0077944
ENSMUSG00000006442	Srm	615.614	13.725	44.8535	0.000311341
ENSMUSG00000006538	Ihh	724.362	0.600413	1206.44	0.000311341
ENSMUSG00000006699	Cdc42	417.488	7.26673	57.452	0.000311341
ENSMUSG00000006932	Ctnnb1	1122.34	40.776	27.5245	0.000602547
ENSMUSG00000007564	Ppp2r1a	1081.88	16.7227	64.6953	0.000311341
ENSMUSG00000007655	Cav1	339.627	1.72048	197.402	0.000311341
ENSMUSG00000007670	Khsrp	250.739	11.7371	21.3629	0.00553122
ENSMUSG00000007739	Cct4	291.668	25.5132	11.432	0.0480882
ENSMUSG00000007815	Rhoa	366.962	8.54129	42.9633	0.0192105
ENSMUSG00000007836	Hnrnpa0	760.484	13.0101	58.4534	0.000602547
ENSMUSG00000007850	Hnrnph1	3698.44	71.9341	51.4143	0.000311341
ENSMUSG00000007872	Id3	2634.79	5.72831	459.959	0.000311341
ENSMUSG00000007891	Ctsd	513.406	8.70683	58.9659	0.000311341
ENSMUSG00000007892	Rplp1	2487.02	43.1676	57.6131	0.000311341
ENSMUSG00000007987	Ift22	792.499	0.969442	817.48	0.000311341
ENSMUSG00000008090	Fgfrl1	365.313	6.9117	52.8543	0.000881501
ENSMUSG00000008140	Emc10	105.618	11.1977	9.43212	0.0278458
ENSMUSG00000008348	Ubc	218.069	4.26533	51.1259	0.000311341
ENSMUSG00000008393	Carhsp1	289.587	1.96694	147.227	0.000311341
ENSMUSG00000008604	Ubqln4	47.8802	1.98379	24.1357	0.00484919
ENSMUSG00000008668	Rps18	1343.24	14.939	89.915	0.000311341
ENSMUSG00000008682	Rpl10	7196.05	53.0429	135.665	0.000311341
ENSMUSG00000008730	Hipk1	204.895	0.467961	437.846	0.000311341
ENSMUSG00000008892	Vdac3	21.5781	2.95045	7.31349	0.0209983
ENSMUSG00000009079	Ewsr1	723.722	21.3156	33.9527	0.0351792
ENSMUSG00000009575	Cbx5	228.611	3.43461	66.561	0.000311341
ENSMUSG00000009585	Apobec3	102.929	0.530662	193.963	0.00141852
ENSMUSG00000009681	Bcr	29.9141	0.68533	43.6492	0.0339302
ENSMUSG00000010095	Slc3a2	497.043	4.59063	108.273	0.000311341
ENSMUSG00000010205	Raver1	206.377	5.75115	35.8845	0.00366253
ENSMUSG00000010277	2610507B11Rik	348.119	1.56662	222.21	0.000311341
ENSMUSG00000010608	Rbm25	117.374	1.83473	63.9734	0.0330155
ENSMUSG00000010660	Plcd1	105.627	1.44635	73.03	0.000311341
ENSMUSG00000010663	Fads1	311.007	3.87278	80.3059	0.000311341
ENSMUSG00000010751	Tnfrsf22	10.0785	0.248682	40.5277	0.00934387
ENSMUSG00000010936	Vac14	37.8083	1.68523	22.4351	0.0380693
ENSMUSG00000011257	Pabpc4	752.256	15.6211	48.1564	0.00168003
ENSMUSG00000011832	Evi5l	792.077	2.08861	379.236	0.0011532
ENSMUSG00000012405	Rpl15	325.084	10.2099	31.8401	0.0077944
ENSMUSG00000012535	Tnpo3	35.594	0.841208	42.313	0.011058
ENSMUSG00000012848	Rps5	2907.45	22.1311	131.374	0.000311341
ENSMUSG00000013236	Ptprs	157.705	13.2841	11.8717	0.00956721
ENSMUSG00000013921	Clip3	699.58	8.28413	84.4482	0.000311341
ENSMUSG00000014077	Chp1	801.689	2.18527	366.86	0.000311341
ENSMUSG00000014158	Trpv4	159.63	0.370502	430.848	0.000311341
ENSMUSG00000014329	Bicc1	46.0152	1.75349	26.2421	0.0449618
ENSMUSG00000014496	Ankrd28	8.00417	0.0459291	174.272	0.00141852
ENSMUSG00000014767	Tbp	654.993	1.00819	649.672	0.000311341
ENSMUSG00000014769	Psmb1	191.156	3.54481	53.9256	0.0177941
ENSMUSG00000014956	Ppp1cb	723.47	11.7206	61.7264	0.00757887
ENSMUSG00000014959	Gorasp2	264.909	6.59825	40.1484	0.00243679
ENSMUSG00000015165	Hnrnpl	1335.81	37.0106	36.0926	0.000311341
ENSMUSG00000015478	Rnf5	82.3914	1.12555	73.201	0.00757887
ENSMUSG00000015522	Arnt	27.3693	0.360531	75.9139	0.0080182
ENSMUSG00000015656	Hspa8	1901.21	140.274	13.5535	0.00268363
ENSMUSG00000015733	Capza2	511.505	3.08312	165.905	0.000311341
ENSMUSG00000015748	Prpf3	40.6243	1.61275	25.1895	0.0375735
ENSMUSG00000015837	Sqstm1	956.266	5.3656	178.222	0.000311341
ENSMUSG00000015839	Nfe2l2	182.625	0.933264	195.684	0.000311341
ENSMUSG00000015882	Lcorl	101.082	0.125189	807.435	0.00823181
ENSMUSG00000015994	Fnta	402.907	4.36355	92.3347	0.000311341
ENSMUSG00000016256	Ctsz	1130.08	4.68024	241.458	0.000311341
ENSMUSG00000016319	Slc25a5	369.138	6.02284	61.2897	0.000311341
ENSMUSG00000017009	Sdc4	528.954	1.73396	305.055	0.000311341
ENSMUSG00000017221	Psmd3	536.239	16.6098	32.2845	0.00141852
ENSMUSG00000017264	Exosc10	124.552	3.57797	34.8108	0.0407434
ENSMUSG00000017548	Suz12	74.3266	0.947654	78.4322	0.0188025
ENSMUSG00000017631	Abr	336.298	2.32193	144.836	0.000311341
ENSMUSG00000017677	Wsb1	823.184	4.86273	169.284	0.000311341
ENSMUSG00000017707	Serinc3	33.1287	1.1386	29.096	0.0321011
ENSMUSG00000017715	Pgs1	550.608	2.16434	254.4	0.000311341
ENSMUSG00000017756	Slc12a7	163.321	0.579143	282.005	0.000311341
ENSMUSG00000018196	Glrx2	226.726	0.955149	237.372	0.0011532
ENSMUSG00000018293	Pfn1	5977.19	133.563	44.7518	0.000311341
ENSMUSG00000018340	Anxa6	866.934	10.7855	80.3796	0.000311341
ENSMUSG00000018362	Kpna2	289.472	2.39855	120.686	0.000311341
ENSMUSG00000018379	Srsf1	709.312	47.2095	15.0248	0.00576576
ENSMUSG00000018415	Gid4	243.025	1.22071	199.085	0.000311341
ENSMUSG00000018501	Ncor1	2011.23	3.09191	650.481	0.000602547
ENSMUSG00000018583	G3bp1	48.9986	6.27594	7.80737	0.0431933
ENSMUSG00000018593	Sparc	1621.59	21.4087	75.7444	0.000311341
ENSMUSG00000018666	Cbx1	151.719	1.21643	124.725	0.000311341
ENSMUSG00000018672	Copz2	198.169	1.32452	149.616	0.00193452
ENSMUSG00000018821	Avpi1	65.8528	0.225511	292.016	0.0011532
ENSMUSG00000018932	Map2k3	102.188	3.75303	27.2281	0.0489189
ENSMUSG00000019179	Mdh2	763.364	15.7025	48.6142	0.00218884
ENSMUSG00000019235	Rps6kl1	4.24842	0.189043	22.4733	0.0302361
ENSMUSG00000019370	Calm3	1262.74	49.8138	25.3492	0.00193452
ENSMUSG00000019432	Ddx39b	1918.02	22.9598	83.5382	0.000311341
ENSMUSG00000019505	Ubb	124.509	7.60371	16.3748	0.00268363
ENSMUSG00000019647	Sema6a	66.765	1.01305	65.9049	0.0275002
ENSMUSG00000019777	Hdac2	553.889	11.8077	46.9091	0.000311341
ENSMUSG00000019817	Plagl1	527.013	4.39718	119.852	0.000311341
ENSMUSG00000019832	Rab32	382.132	0.557612	685.301	0.000311341
ENSMUSG00000019846	Lama4	674.042	1.67948	401.34	0.000311341
ENSMUSG00000019851	Perp	512.581	2.048	250.284	0.000311341
ENSMUSG00000019854	Reps1	208.559	4.74328	43.9694	0.00389884
ENSMUSG00000019936	Epyc	55.6589	0.0911107	610.893	0.000311341
ENSMUSG00000019943	Atp2b1	222.494	0.472249	471.137	0.000311341
ENSMUSG00000019969	Psen1	284.565	1.55436	183.075	0.000311341
ENSMUSG00000019978	Epb4.1l2	416.459	0.932876	446.425	0.000311341
ENSMUSG00000020042	Btbd11	291.738	0.149682	1949.05	0.000311341
ENSMUSG00000020069	Hnrnph3	1828.78	3.33463	548.421	0.000311341
ENSMUSG00000020088	Sar1a	910.926	5.79671	157.145	0.000311341
ENSMUSG00000020089	Ppa1	362.106	5.71243	63.3891	0.00243679
ENSMUSG00000020142	Slc1a4	30.091	1.22713	24.5214	0.0393215
ENSMUSG00000020149	Rab1	643.059	8.3341	77.16	0.000311341
ENSMUSG00000020156	Mum1	305.51	4.29246	71.1736	0.00317123
ENSMUSG00000020171	Yeats4	585.005	10.907	53.6357	0.00141852
ENSMUSG00000020176	Grb10	172.059	7.99237	21.5279	0.000602547
ENSMUSG00000020190	Mknk2	220.991	9.89773	22.3274	0.0011532
ENSMUSG00000020198	Ap3d1	197.312	1.90146	103.769	0.000311341
ENSMUSG00000020211	Sf3a2	1002.95	10.4338	96.1251	0.00366253
ENSMUSG00000020219	Timm13	488.902	0.75866	644.428	0.000311341
ENSMUSG00000020232	Hmg20b	1432.56	14.3055	100.141	0.000311341
ENSMUSG00000020250	Txnrd1	108.121	6.39415	16.9094	0.0470227
ENSMUSG00000020315	Sptbn1	412.82	2.84437	145.136	0.000311341
ENSMUSG00000020362	Cnot6	373.087	1.09	342.282	0.000311341
ENSMUSG00000020372	Gnb2l1	5364.71	180.571	29.7097	0.000311341
ENSMUSG00000020400	Tnip1	353.956	1.38077	256.347	0.000311341
ENSMUSG00000020402	Vdac1	554.413	4.22512	131.218	0.000311341
ENSMUSG00000020412	Ascc2	572.254	0.834557	685.698	0.000311341
ENSMUSG00000020423	Btg2	164.621	1.65375	99.5441	0.000311341
ENSMUSG00000020440	Arf5	1942.78	43.677	44.4806	0.000311341
ENSMUSG00000020460	Rps27a	1859.36	14.4767	128.438	0.000311341
ENSMUSG00000020463	Smek2	167.353	0.526324	317.966	0.000311341
ENSMUSG00000020496	Rnf187	1014.85	24.4029	41.5873	0.00141852
ENSMUSG00000020538	Srebf1	566.175	6.67372	84.8365	0.00734985
ENSMUSG00000020571	Pdia6	951.223	9.06881	104.89	0.000311341
ENSMUSG00000020580	Rock2	183.671	0.0897767	2045.86	0.000311341
ENSMUSG00000020583	Matn3	362.886	0.236668	1533.31	0.000311341
ENSMUSG00000020585	Laptm4a	21.6421	0.420641	51.4503	0.0116762
ENSMUSG00000020601	Trib2	214.721	6.07316	35.3557	0.00141852
ENSMUSG00000020612	Prkar1a	320.356	5.81022	55.1366	0.000311341
ENSMUSG00000020644	Id2	708.665	5.05742	140.124	0.000311341
ENSMUSG00000020674	Pxdn	340.194	2.1033	161.743	0.000311341
ENSMUSG00000020695	Mrc2	45.9578	1.26663	36.2835	0.0267543
ENSMUSG00000020719	Ddx5	476.011	27.3843	17.3826	0.0114807
ENSMUSG00000020737	Hn1	1800.97	7.11832	253.005	0.000311341
ENSMUSG00000020738	Sumo2	1897.83	15.5009	122.434	0.000311341
ENSMUSG00000020739	Nup85	1350.96	4.67479	288.988	0.000311341
ENSMUSG00000020783	1200014J11Rik	151.429	0.267108	566.92	0.000311341
ENSMUSG00000020849	Ywhae	1826.58	65.6301	27.8314	0.000311341
ENSMUSG00000020850	Prpf8	345.687	1.70126	203.195	0.000311341
ENSMUSG00000020857	Nme2	1346.9	4.07823	330.266	0.000311341
ENSMUSG00000020863	Luc7l3	218.765	7.11555	30.7446	0.0389819
ENSMUSG00000020910	Adprm	570.517	0.489224	1166.17	0.000311341
ENSMUSG00000020917	Acly	292.963	4.70972	62.2039	0.000311341
ENSMUSG00000020946	Gosr2	641.289	1.3216	485.237	0.000311341
ENSMUSG00000020952	Scfd1	47.5469	0.457687	103.885	0.00576576
ENSMUSG00000020962	Gtf2a1	167.393	0.933583	179.302	0.000311341
ENSMUSG00000020974	Pole2	128.433	0.635627	202.057	0.00389884
ENSMUSG00000021025	Nfkbia	61.2778	2.48579	24.6512	0.0315426
ENSMUSG00000021028	Mbip	53.0728	0.365084	145.371	0.00268363
ENSMUSG00000021069	Pygl	1008.49	0.672368	1499.91	0.000311341
ENSMUSG00000021079	Timm9	559.172	0.61397	910.748	0.000311341
ENSMUSG00000021109	Hif1a	434.917	1.36763	318.008	0.000311341
ENSMUSG00000021114	Atp6v1d	1336.48	1.03772	1287.9	0.000311341
ENSMUSG00000021133	Susd6	33.8796	0.442933	76.4892	0.0135018
ENSMUSG00000021156	Zmynd11	703.226	2.067	340.216	0.000311341
ENSMUSG00000021186	Fbln5	30.0134	1.08376	27.6938	0.0490806
ENSMUSG00000021192	Golga5	59.6513	1.03679	57.5346	0.00414078
ENSMUSG00000021215	Net1	239.065	1.02401	233.46	0.000311341
ENSMUSG00000021218	Gdi2	1375.28	12.9856	105.908	0.000311341
ENSMUSG00000021224	Numb	196.875	0.225038	874.852	0.000311341
ENSMUSG00000021250	Fos	1612.23	0.393183	4100.46	0.000311341
ENSMUSG00000021268	Meg3	2513.77	47.5122	52.9079	0.000311341
ENSMUSG00000021270	Hsp90aa1	1662.8	14.6956	113.15	0.000311341
ENSMUSG00000021276	Cinp	50.4762	0.620159	81.3924	0.00553122
ENSMUSG00000021282	Eif5	244.144	4.57611	53.3519	0.00243679
ENSMUSG00000021338	Lrrc16a	18.2687	0.436305	41.8714	0.0143077
ENSMUSG00000021395	Spin1	318.261	4.79658	66.3517	0.000311341
ENSMUSG00000021413	Prpf4b	29.363	0.509566	57.6235	0.0139175
ENSMUSG00000021423	Ly86	4.52083	0.16022	28.2164	0.0171888
ENSMUSG00000021427	Ssr1	48.1339	3.27085	14.716	0.0258176
ENSMUSG00000021466	Ptch1	94.5843	0.473246	199.863	0.000311341
ENSMUSG00000021493	Pdlim7	798.611	8.96421	89.0888	0.000311341
ENSMUSG00000021546	Hnrnpk	930.114	31.7692	29.2772	0.000311341
ENSMUSG00000021556	Golm1	258.356	1.15697	223.304	0.000311341
ENSMUSG00000021577	Sdha	182.9	7.85834	23.2746	0.0106356
ENSMUSG00000021595	Nsun2	1017.65	2.69466	377.654	0.000311341
ENSMUSG00000021613	Hapln1	430.341	0.491721	875.173	0.000311341
ENSMUSG00000021629	Slc30a5	93.2134	2.07936	44.8279	0.0454694
ENSMUSG00000021660	Btf3	686.894	11.5018	59.7206	0.000881501
ENSMUSG00000021665	Hexb	567.41	2.75797	205.735	0.000311341
ENSMUSG00000021670	Hmgcr	50.3062	2.28094	22.055	0.00508208
ENSMUSG00000021701	Plk2	735.411	3.92539	187.347	0.000311341
ENSMUSG00000021703	Serinc5	12.2994	0.200856	61.2349	0.00218884
ENSMUSG00000021710	Nln	90.8279	0.434785	208.903	0.000311341
ENSMUSG00000021713	Ppwd1	200.203	0.710683	281.705	0.000311341
ENSMUSG00000021733	Slc4a7	10.4756	0.0656181	159.645	0.00389884
ENSMUSG00000021738	Atxn7	1.03702	0.0553505	18.7355	0.0456442
ENSMUSG00000021754	Map3k1	7.17016	0.123342	58.1323	0.000311341
ENSMUSG00000021764	Ndufs4	14.9852	0.335466	44.6698	0.0108499
ENSMUSG00000021782	Dlg5	457.23	2.59972	175.877	0.000311341
ENSMUSG00000021796	Bmpr1a	38.6702	0.709795	54.4808	0.030608
ENSMUSG00000021807	2700060E02Rik	216.635	5.33725	40.5893	0.0342844
ENSMUSG00000021810	Ecd	248.65	1.34106	185.413	0.000311341
ENSMUSG00000021824	Ap3m1	120.161	0.977713	122.9	0.000311341
ENSMUSG00000021832	Psmc6	573.942	2.92558	196.181	0.000311341
ENSMUSG00000021840	Mapk1ip1l	138.512	3.15778	43.8637	0.002923
ENSMUSG00000021877	Arf4	385.392	11.785	32.7019	0.0147298
ENSMUSG00000021910	Nisch	827.283	35.8528	23.0744	0.00414078
ENSMUSG00000021945	Zmym2	236.226	0.342068	690.582	0.000311341
ENSMUSG00000021969	Zdhhc20	9.31765	0.425943	21.8753	0.0405591
ENSMUSG00000022009	Nufip1	39.6712	0.641587	61.8329	0.0223831
ENSMUSG00000022010	Tsc22d1	1090.32	46.3282	23.5347	0.000311341
ENSMUSG00000022024	Sugt1	272.296	1.43618	189.597	0.000311341
ENSMUSG00000022025	Lect1	1243.01	1.26245	984.601	0.000311341
ENSMUSG00000022048	Dpysl2	154.571	7.49747	20.6164	0.00141852
ENSMUSG00000022108	Itm2b	308.935	14.0655	21.964	0.011058
ENSMUSG00000022124	Fbxl3	214.833	1.39086	154.461	0.000311341
ENSMUSG00000022141	Nipbl	62.009	0.190496	325.513	0.000311341
ENSMUSG00000022142	Nup155	72.0903	0.362386	198.932	0.000311341
ENSMUSG00000022150	Dab2	200.898	1.49756	134.15	0.000311341
ENSMUSG00000022194	Pabpn1	608.595	6.22389	97.7837	0.000602547
ENSMUSG00000022214	Dcaf11	443.08	3.34907	132.299	0.000311341
ENSMUSG00000022234	Cct5	512.69	16.0772	31.8893	0.00460945
ENSMUSG00000022241	Tars	128.163	2.28783	56.0195	0.0307902
ENSMUSG00000022255	Mtdh	507.99	4.91811	103.29	0.00243679
ENSMUSG00000022283	Pabpc1	2458.5	36.9998	66.4463	0.000311341
ENSMUSG00000022285	Ywhaz	453.776	43.0695	10.5359	0.00460945
ENSMUSG00000022312	Eif3h	654.033	20.0425	32.6323	0.00141852
ENSMUSG00000022314	Rad21	170.598	3.74934	45.5008	0.00193452
ENSMUSG00000022330	Osr2	750.057	3.4806	215.496	0.000311341
ENSMUSG00000022389	Tef	228.12	0.629531	362.365	0.000311341
ENSMUSG00000022390	Zc3h7b	4.8707	0.116332	41.869	0.0169963
ENSMUSG00000022404	Slc25a17	1425.95	2.1807	653.896	0.000311341
ENSMUSG00000022451	Twf1	164.345	3.93673	41.7466	0.00243679
ENSMUSG00000022462	Slc38a2	160.681	2.36493	67.9432	0.0011532
ENSMUSG00000022477	Aco2	558.722	6.98751	79.9601	0.00956721
ENSMUSG00000022483	Col2a1	9583.45	20.6249	464.654	0.000311341
ENSMUSG00000022500	Litaf	680.323	5.48645	124.001	0.000311341
ENSMUSG00000022505	Emp2	57.6216	0.410295	140.439	0.00890249
ENSMUSG00000022515	Anks3	23.0125	1.11706	20.601	0.0435344
ENSMUSG00000022521	Crebbp	105.19	1.38168	76.132	0.000311341
ENSMUSG00000022544	Eef2kmt	717.987	0.81647	879.38	0.0132914
ENSMUSG00000022559	Fbxl6	362.978	7.47047	48.5884	0.00341903
ENSMUSG00000022565	Plec	115.828	1.51156	76.6281	0.000311341
ENSMUSG00000022607	Ptk2	322.716	1.09991	293.402	0.000311341
ENSMUSG00000022614	Lmf2	281.028	2.5648	109.571	0.000311341
ENSMUSG00000022673	Mcm4	102.346	2.30907	44.3235	0.00437778
ENSMUSG00000022685	Parn	12.6126	0.627178	20.1101	0.0137116
ENSMUSG00000022687	Boc	235.03	0.888313	264.58	0.000311341
ENSMUSG00000022710	Usp7	405.109	1.99536	203.026	0.000311341
ENSMUSG00000022761	Lztr1	41.1812	5.52589	7.45241	0.0231607
ENSMUSG00000022770	Dlg1	240.41	0.480558	500.273	0.000311341
ENSMUSG00000022771	Ppil2	1061.87	3.18994	332.881	0.000311341
ENSMUSG00000022788	Fgd4	1.56556	0.0879412	17.8023	0.000311341
ENSMUSG00000022791	Tnk2	265.492	3.58168	74.125	0.00268363
ENSMUSG00000022816	Fstl1	944.929	62.7972	15.0473	0.00341903
ENSMUSG00000022858	Tra2b	514.828	1.71595	300.025	0.000311341
ENSMUSG00000022884	Eif4a2	1992.37	11.1046	179.418	0.000311341
ENSMUSG00000022895	Ets2	231.428	0.537086	430.896	0.000311341
ENSMUSG00000022961	Son	192.077	5.86041	32.7754	0.0246706
ENSMUSG00000022962	Gart	564.3	3.08394	182.98	0.000311341
ENSMUSG00000022992	Kansl2	248.685	3.23247	76.9334	0.000311341
ENSMUSG00000023004	Tuba1b	865.122	17.2213	50.2356	0.000311341
ENSMUSG00000023020	Cox14	558.152	0.650679	857.799	0.002923
ENSMUSG00000023034	Nr4a1	15.8973	0.185906	85.5126	0.00667949
ENSMUSG00000023046	Igfbp6	18.2242	0.229832	79.2936	0.00414078
ENSMUSG00000023106	Denr	876.783	1.48544	590.251	0.000311341
ENSMUSG00000023175	Bsg	409.396	23.0029	17.7976	0.0141212
ENSMUSG00000023307	March5	539.037	10.0534	53.6174	0.00218884
ENSMUSG00000023456	Tpi1	609.911	16.8708	36.1519	0.000311341
ENSMUSG00000023571	Fam132a	1984.52	2.62685	755.475	0.000311341
ENSMUSG00000023830	Igf2r	194.768	2.04717	95.1401	0.000311341
ENSMUSG00000023868	Pde10a	81.0682	0.129886	624.149	0.000311341
ENSMUSG00000023905	Tnfrsf12a	2.48113	0.252759	9.81619	0.00845423
ENSMUSG00000023944	Hsp90ab1	3432.6	111.915	30.6715	0.000311341
ENSMUSG00000024026	Glo1	372.057	4.16069	89.4219	0.000311341
ENSMUSG00000024044	Epb4.1l3	526.084	2.37625	221.393	0.000311341
ENSMUSG00000024050	Wiz	181.584	4.20565	43.1762	0.00193452
ENSMUSG00000024065	Ehd3	70.2572	0.296622	236.858	0.00690095
ENSMUSG00000024091	Vapa	433.85	14.633	29.6487	0.0077944
ENSMUSG00000024095	Hnrnpll	290.285	3.96997	73.1202	0.000311341
ENSMUSG00000024096	Ralbp1	123.728	2.02094	61.223	0.00141852
ENSMUSG00000024143	Rhoq	220.039	2.21409	99.3812	0.000602547
ENSMUSG00000024165	Hn1l	114.087	2.83103	40.2988	0.00460945
ENSMUSG00000024188	Luc7l	254.107	2.93136	86.6857	0.00366253
ENSMUSG00000024190	Dusp1	411.426	2.44584	168.215	0.000311341
ENSMUSG00000024241	Sos1	20.2409	0.316733	63.9052	0.0188025
ENSMUSG00000024242	Map4k3	174.033	0.542808	320.616	0.000311341
ENSMUSG00000024283	Wac	401.672	6.76028	59.4165	0.002923
ENSMUSG00000024299	Adamts10	360.459	3.42958	105.103	0.000311341
ENSMUSG00000024327	Slc39a7	543.482	8.19696	66.3029	0.000311341
ENSMUSG00000024330	Col11a2	1569.97	3.08068	509.618	0.000311341
ENSMUSG00000024339	Tap2	290.359	0.0159879	18161.2	0.00508208
ENSMUSG00000024359	Hspa9	591.293	6.75994	87.4702	0.000311341
ENSMUSG00000024370	Cdc23	43.8463	2.21865	19.7626	0.018196
ENSMUSG00000024383	Map3k2	18.8977	0.0313266	603.248	0.0011532
ENSMUSG00000024392	Bag6	810.331	13.5179	59.945	0.00645474
ENSMUSG00000024404	Riok3	214.636	1.64927	130.14	0.000311341
ENSMUSG00000024423	Impact	314.332	0.921529	341.098	0.000311341
ENSMUSG00000024501	Dpysl3	248.886	7.37776	33.7346	0.0106356
ENSMUSG00000024513	Mbd2	546.129	5.06843	107.751	0.000881501
ENSMUSG00000024556	Me2	121.994	1.89467	64.388	0.0319174
ENSMUSG00000024570	Rbfa	844.115	3.25651	259.208	0.000311341
ENSMUSG00000024587	Nars	16.5651	2.26955	7.29885	0.0454694
ENSMUSG00000024608	Rps14	1535.42	12.2586	125.252	0.000311341
ENSMUSG00000024613	Tcof1	229.273	2.2601	101.444	0.000311341
ENSMUSG00000024661	Fth1	1342.2	69.5	19.3122	0.0116762
ENSMUSG00000024665	Fads2	16.4482	0.931045	17.6664	0.0482414
ENSMUSG00000024687	Osbp	192.772	0.567323	339.792	0.000311341
ENSMUSG00000024740	Ddb1	56.5132	2.67808	21.1021	0.0362824
ENSMUSG00000024764	Naa40	127.403	1.88457	67.6032	0.00141852
ENSMUSG00000024767	Otub1	1156.32	8.87967	130.221	0.000311341
ENSMUSG00000024797	Vps51	1588.4	4.39437	361.463	0.000311341
ENSMUSG00000024844	Banf1	925.335	3.07797	300.632	0.000311341
ENSMUSG00000024853	Sf3b2	88.0871	9.17883	9.59677	0.0169963
ENSMUSG00000024899	Papss2	147.918	0.653944	226.194	0.000311341
ENSMUSG00000024927	Rela	410.805	3.19509	128.574	0.000311341
ENSMUSG00000024949	Sf1	764.904	19.1511	39.9405	0.0351792
ENSMUSG00000024974	Smc3	119.616	0.823828	145.195	0.000311341
ENSMUSG00000024991	Eif3a	413.493	1.32275	312.601	0.000311341
ENSMUSG00000025016	Tm9sf3	62.9099	2.09784	29.9879	0.00823181
ENSMUSG00000025066	Sfr1	456.277	3.11867	146.305	0.000311341
ENSMUSG00000025130	P4hb	1749.89	42.1411	41.5245	0.000602547
ENSMUSG00000025133	Ints4	30.4488	0.744299	40.9094	0.0194075
ENSMUSG00000025137	Pcyt2	2396.58	5.40831	443.129	0.000311341
ENSMUSG00000025151	Maged1	1073.94	31.704	33.874	0.000311341
ENSMUSG00000025153	Fasn	371.628	27.5802	13.4744	0.0405591
ENSMUSG00000025162	Csnk1d	546.962	2.68925	203.388	0.000311341
ENSMUSG00000025171	Ubtd1	62.1339	1.77457	35.0135	0.00530547
ENSMUSG00000025178	Pi4k2a	104.223	0.860565	121.11	0.00218884
ENSMUSG00000025195	Dnmbp	97.0907	0.255395	380.159	0.000311341
ENSMUSG00000025203	Scd2	366.933	7.3754	49.7509	0.000602547
ENSMUSG00000025213	Kazald1	86.826	0.759546	114.313	0.00460945
ENSMUSG00000025224	Gbf1	1337.38	4.42162	302.464	0.000311341
ENSMUSG00000025232	Hexa	1706.1	3.59575	474.477	0.000311341
ENSMUSG00000025245	Lztfl1	914.282	0.452546	2020.31	0.000311341
ENSMUSG00000025255	Zfhx4	68.7228	0.206347	333.045	0.000311341
ENSMUSG00000025260	Hsd17b10	788.55	1.42305	554.127	0.000311341
ENSMUSG00000025278	Flnb	46.5153	0.98684	47.1356	0.00268363
ENSMUSG00000025290	Rps24	5163.54	20.652	250.026	0.000311341
ENSMUSG00000025340	Rabgef1	274.22	1.63064	168.167	0.00193452
ENSMUSG00000025351	Cd63	311.931	2.98737	104.417	0.0171888
ENSMUSG00000025362	Rps26	317.928	4.68967	67.7933	0.00757887
ENSMUSG00000025364	Pa2g4	513.462	8.40878	61.0626	0.000311341
ENSMUSG00000025393	Atp5b	2933.53	59.6959	49.1412	0.000311341
ENSMUSG00000025403	Shmt2	266.615	6.8667	38.8272	0.000881501
ENSMUSG00000025404	R3hdm2	1025.87	3.20549	320.035	0.000311341
ENSMUSG00000025474	Tubgcp2	113.658	1.45247	78.2515	0.00508208
ENSMUSG00000025484	Bet1l	16.5332	0.214719	76.9992	0.00530547
ENSMUSG00000025503	Taldo1	383.727	8.09375	47.4103	0.00218884
ENSMUSG00000025508	Rplp2	4684.11	16.5704	282.679	0.000311341
ENSMUSG00000025512	Chid1	606.328	1.22066	496.721	0.0116762
ENSMUSG00000025555	Farp1	18.0961	1.35284	13.3764	0.0433662
ENSMUSG00000025646	Atrip	15.2877	0.744441	20.5358	0.00576576
ENSMUSG00000025780	Itih5	15.9872	0.0810597	197.227	0.002923
ENSMUSG00000025794	Rpl14	2063.56	24.0823	85.6878	0.000311341
ENSMUSG00000025809	Itgb1	214.536	6.09427	35.2029	0.000311341
ENSMUSG00000025823	Pdia4	360.991	11.4279	31.5886	0.0011532
ENSMUSG00000025877	Hk3	233.127	0.0916378	2544	0.00243679
ENSMUSG00000025880	Smad7	151.452	1.83652	82.4668	0.000311341
ENSMUSG00000025921	Rdh10	254.757	1.4815	171.959	0.000311341
ENSMUSG00000025935	Tram1	275.931	6.74926	40.8831	0.000881501
ENSMUSG00000025955	Akr1cl	4.39072	0.043637	100.619	0.00508208
ENSMUSG00000025967	Eef1b2	10752.8	50.9848	210.902	0.000311341
ENSMUSG00000025979	Mob4	1244.56	0.465427	2674.02	0.000311341
ENSMUSG00000025982	Sf3b1	168.567	1.50145	112.269	0.000311341
ENSMUSG00000026028	Trak2	130.198	0.529715	245.789	0.000311341
ENSMUSG00000026031	Cflar	5.88687	0.216195	27.2294	0.0466803
ENSMUSG00000026034	Clk1	781.772	5.19499	150.486	0.000311341
ENSMUSG00000026042	Col5a2	55.4459	2.20549	25.1399	0.0250507
ENSMUSG00000026082	Rev1	658.985	0.735818	895.582	0.000311341
ENSMUSG00000026147	Col9a1	2675.19	2.91607	917.396	0.000311341
ENSMUSG00000026193	Fn1	183.997	14.8456	12.394	0.0269522
ENSMUSG00000026219	Trip12	210.294	2.13644	98.432	0.000311341
ENSMUSG00000026223	Itm2c	466.571	9.53083	48.9539	0.000881501
ENSMUSG00000026234	Ncl	716.089	10.6987	66.9323	0.000311341
ENSMUSG00000026240	Cops7b	561.979	1.65159	340.265	0.000311341
ENSMUSG00000026276	Sept2	323.548	5.28599	61.2086	0.0011532
ENSMUSG00000026341	Actr3	456.354	9.94743	45.8766	0.000311341
ENSMUSG00000026355	Mcm6	920.118	10.5937	86.8552	0.000311341
ENSMUSG00000026434	Nucks1	441.522	4.66645	94.6163	0.000311341
ENSMUSG00000026478	Lamc1	510.121	2.20014	231.858	0.000311341
ENSMUSG00000026484	Rnf2	53.4164	1.91909	27.8342	0.0449618
ENSMUSG00000026490	Cdc42bpa	20.5389	0.429035	47.8723	0.0463373
ENSMUSG00000026615	Eprs	71.5909	1.3953	51.3086	0.00553122
ENSMUSG00000026628	Atf3	1418.45	0.397567	3567.83	0.000311341
ENSMUSG00000026670	Uap1	586.973	2.20168	266.602	0.000311341
ENSMUSG00000026675	Hsd17b7	1.94607	0.123847	15.7135	0.048757
ENSMUSG00000026712	Mrc1	615.779	0.106079	5804.91	0.000311341
ENSMUSG00000026721	Rabgap1l	1137.52	0.420297	2706.47	0.000311341
ENSMUSG00000026728	Vim	10897	164.592	66.2061	0.000311341
ENSMUSG00000026843	Fubp3	325.395	3.76091	86.5203	0.000881501
ENSMUSG00000026851	BC005624	101.699	0.681718	149.18	0.00437778
ENSMUSG00000026864	Hspa5	2358.39	22.8516	103.205	0.000311341
ENSMUSG00000026878	Rab14	149.527	6.21645	24.0534	0.0159576
ENSMUSG00000026879	Gsn	71.5149	7.18846	9.94857	0.0289507
ENSMUSG00000026965	Anapc2	405.348	6.97393	58.1233	0.000311341
ENSMUSG00000026970	Rbms1	459.299	7.97527	57.5904	0.00690095
ENSMUSG00000026991	Pkp4	31.9237	1.38249	23.0915	0.0416369
ENSMUSG00000027002	Nckap1	426.669	1.4531	293.627	0.000311341
ENSMUSG00000027004	Frzb	94.4778	1.27587	74.0497	0.000311341
ENSMUSG00000027012	Dync1i2	44.612	2.06882	21.564	0.00890249
ENSMUSG00000027067	Ssrp1	330.495	9.62978	34.3201	0.00414078
ENSMUSG00000027109	Sp3	75.0408	2.10184	35.7024	0.0419649
ENSMUSG00000027177	Hipk3	156.013	0.542804	287.421	0.000311341
ENSMUSG00000027188	Pamr1	1607.81	1.02347	1570.94	0.000311341
ENSMUSG00000027198	Ext2	795.739	3.99783	199.043	0.000311341
ENSMUSG00000027199	Gatm	66.4523	0.533337	124.597	0.00823181
ENSMUSG00000027287	Snap23	485.732	0.578313	839.912	0.000311341
ENSMUSG00000027313	Chac1	3.8479	0.0637046	60.4022	0.0080182
ENSMUSG00000027342	Pcna	388.258	7.54255	51.4757	0.00243679
ENSMUSG00000027405	Nop56	2831.76	14.6156	193.749	0.000311341
ENSMUSG00000027422	Rrbp1	328.933	20.3474	16.1658	0.002923
ENSMUSG00000027423	Snx5	894.825	18.4857	48.4063	0.000311341
ENSMUSG00000027465	Tbc1d20	105.142	3.41127	30.822	0.0497445
ENSMUSG00000027479	Mapre1	85.7049	3.5734	23.9841	0.011058
ENSMUSG00000027506	Tpd52	376.299	1.2581	299.101	0.000311341
ENSMUSG00000027510	Rbm38	660.733	13.9324	47.4242	0.00218884
ENSMUSG00000027520	Zdbf2	11.3981	0.111907	101.853	0.00757887
ENSMUSG00000027523	Gnas	8125.75	296.446	27.4106	0.0151396
ENSMUSG00000027544	Nfatc2	11.1978	0.167503	66.8513	0.00713139
ENSMUSG00000027570	Col9a3	8835.77	12.7647	692.203	0.000311341
ENSMUSG00000027575	Arfgap1	121.603	3.59367	33.8381	0.00912199
ENSMUSG00000027583	Zbtb46	103.747	0.506724	204.741	0.000602547
ENSMUSG00000027620	Rbm39	371.905	9.59825	38.7472	0.000311341
ENSMUSG00000027660	Skil	29.8007	0.496382	60.0358	0.0239112
ENSMUSG00000027706	Sec62	642.858	1.34687	477.298	0.000311341
ENSMUSG00000027712	Anxa5	339.297	5.10848	66.4184	0.00484919
ENSMUSG00000027742	Cog6	48.5001	1.067	45.4546	0.0405591
ENSMUSG00000027804	Ppid	637.342	2.14422	297.237	0.000311341
ENSMUSG00000027805	Pfn2	247.811	7.92387	31.274	0.00867774
ENSMUSG00000027808	Serp1	430.644	1.8418	233.817	0.00168003
ENSMUSG00000027822	Slc33a1	137.251	0.622426	220.51	0.00218884
ENSMUSG00000027828	Ssr3	1613.73	13.6491	118.23	0.000311341
ENSMUSG00000027848	Olfml3	254.929	2.13776	119.251	0.000311341
ENSMUSG00000027879	Sec22b	291.892	2.92718	99.7178	0.000602547
ENSMUSG00000027905	Ddx20	37.1405	1.31111	28.3275	0.0319174
ENSMUSG00000027932	Slc27a3	185.038	3.6386	50.8542	0.00645474
ENSMUSG00000027933	Ints3	265.05	1.66792	158.91	0.000311341
ENSMUSG00000027940	Tpm3	597.053	9.01819	66.2054	0.000311341
ENSMUSG00000027966	Col11a1	1215.34	2.06489	588.574	0.000311341
ENSMUSG00000027984	Hadh	238.046	4.86824	48.8978	0.000311341
ENSMUSG00000027995	Tlr2	27.8643	0.0624304	446.326	0.000311341
ENSMUSG00000028032	Papss1	548.008	4.48816	122.101	0.000311341
ENSMUSG00000028034	Fubp1	1002.48	10.5679	94.8609	0.000311341
ENSMUSG00000028040	Efna4	235.07	2.01993	116.375	0.0011532
ENSMUSG00000028047	Thbs3	2402.61	2.58539	929.303	0.000311341
ENSMUSG00000028048	Gba	1103.52	1.05024	1050.73	0.000311341
ENSMUSG00000028063	Lmna	1921.44	17.42	110.301	0.000311341
ENSMUSG00000028081	Rps3a1	1091.08	27.0748	40.2987	0.000311341
ENSMUSG00000028107	Tars2	1356.59	1.78377	760.518	0.000311341
ENSMUSG00000028134	Ptbp2	120.668	5.76046	20.9476	0.0246706
ENSMUSG00000028161	Ppp3ca	555.693	4.21077	131.969	0.000311341
ENSMUSG00000028187	Rpf1	24.3023	1.60244	15.1658	0.00268363
ENSMUSG00000028195	Cyr61	432.787	2.14713	201.565	0.000311341
ENSMUSG00000028207	Asph	152.688	2.66832	57.2225	0.000602547
ENSMUSG00000028223	Decr1	357.115	0.550469	648.747	0.000311341
ENSMUSG00000028234	Rps20	750.855	12.4028	60.5392	0.00168003
ENSMUSG00000028248	Pnisr	48.2033	2.05064	23.5065	0.0207957
ENSMUSG00000028333	Anp32b	1095.43	39.8713	27.4741	0.000311341
ENSMUSG00000028334	Nans	147.066	2.78242	52.8554	0.0445925
ENSMUSG00000028381	Ugcg	187.994	2.21483	84.8797	0.000311341
ENSMUSG00000028382	Ptbp3	109.365	0.531184	205.889	0.000311341
ENSMUSG00000028391	Wdr31	1.24167	0.142268	8.72768	0.0258176
ENSMUSG00000028402	Mpdz	233.815	0.483781	483.308	0.000311341
ENSMUSG00000028403	Zdhhc21	2.38372	0.0494182	48.2357	0.00757887
ENSMUSG00000028416	Bag1	793.226	9.11709	87.0043	0.000311341
ENSMUSG00000028419	Chmp5	1036.52	1.7453	593.892	0.000311341
ENSMUSG00000028426	Rad23b	212.283	2.47071	85.9198	0.000311341
ENSMUSG00000028433	Ubap2	697.292	8.23828	84.6405	0.00141852
ENSMUSG00000028452	Vcp	641.78	11.5826	55.409	0.000311341
ENSMUSG00000028464	Tpm2	778.797	17.655	44.112	0.00622212
ENSMUSG00000028465	Tln1	108.37	2.24309	48.3128	0.0011532
ENSMUSG00000028480	Glipr2	170.986	1.42392	120.081	0.00193452
ENSMUSG00000028484	Psip1	237.32	12.4709	19.0299	0.0386214
ENSMUSG00000028495	Rps6	811.938	23.7484	34.1892	0.002923
ENSMUSG00000028521	Slc35d1	826.983	0.392986	2104.36	0.000311341
ENSMUSG00000028567	Txndc12	346.587	1.05459	328.646	0.0157616
ENSMUSG00000028581	Laptm5	394.629	1.92528	204.972	0.000311341
ENSMUSG00000028626	Col9a2	1903.22	4.27406	445.296	0.000311341
ENSMUSG00000028639	Ybx1	1950.45	79.0417	24.6762	0.000311341
ENSMUSG00000028677	Rnf220	994.801	14.4744	68.7283	0.000602547
ENSMUSG00000028691	Prdx1	359.132	1.88246	190.778	0.0011532
ENSMUSG00000028692	Akr1a1	133.361	16.3075	8.17789	0.0159576
ENSMUSG00000028756	Pink1	579.23	2.68554	215.685	0.000311341
ENSMUSG00000028760	Eif4g3	364.316	2.20483	165.235	0.000311341
ENSMUSG00000028763	Hspg2	69.2296	7.09012	9.76424	0.000602547
ENSMUSG00000028776	Tinagl1	403.552	2.61613	154.255	0.000311341
ENSMUSG00000028788	Ptp4a2	985.353	10.4288	94.4838	0.00193452
ENSMUSG00000028798	Eif3i	697.697	9.94094	70.1842	0.000311341
ENSMUSG00000028809	Srrm1	380.376	5.89001	64.5799	0.0077944
ENSMUSG00000028873	Cdca8	370.038	5.04977	73.2782	0.00141852
ENSMUSG00000028949	Smarcd3	1201.46	8.51345	141.125	0.00168003
ENSMUSG00000028959	Fastk	457.947	10.7106	42.7564	0.0351792
ENSMUSG00000028960	Ube4b	750.39	5.70416	131.551	0.00414078
ENSMUSG00000028986	Klhl7	290.128	1.50503	192.772	0.000311341
ENSMUSG00000029064	Gnb1	1178.41	25.2023	46.758	0.000881501
ENSMUSG00000029068	Ccnl2	259.707	5.13238	50.6017	0.00141852
ENSMUSG00000029094	Afap1	38.7298	0.677535	57.1628	0.030608
ENSMUSG00000029135	Fosl2	192.939	0.167948	1148.8	0.000311341
ENSMUSG00000029169	Dhx15	233.188	3.12792	74.5505	0.000311341
ENSMUSG00000029178	Klf3	1257.79	1.25402	1003.01	0.000311341
ENSMUSG00000029192	Tbc1d14	493.575	0.806975	611.636	0.0149239
ENSMUSG00000029238	Clock	102.137	0.0751021	1359.98	0.000311341
ENSMUSG00000029249	Rest	48.2363	0.994422	48.5069	0.00414078
ENSMUSG00000029326	Enoph1	120.141	1.54162	77.9317	0.0149239
ENSMUSG00000029344	Tpst2	373.983	3.66992	101.905	0.0080182
ENSMUSG00000029360	Gm9754	131.172	0.848357	154.619	0.0246706
ENSMUSG00000029390	Tmed2	645.721	13.4278	48.0884	0.000311341
ENSMUSG00000029405	G3bp2	201.228	1.38422	145.373	0.000311341
ENSMUSG00000029407	Uso1	68.986	1.29661	53.2049	0.00414078
ENSMUSG00000029434	Vps33a	209.169	0.416449	502.268	0.000311341
ENSMUSG00000029447	Cct6a	687.26	30.9652	22.1946	0.0296889
ENSMUSG00000029471	Camkk2	130.033	1.72956	75.1827	0.00713139
ENSMUSG00000029472	Anapc5	956.788	18.7283	51.0878	0.0011532
ENSMUSG00000029482	Aacs	952.833	2.53383	376.045	0.000602547
ENSMUSG00000029513	Prkab1	1124.25	4.40074	255.468	0.000311341
ENSMUSG00000029538	Srsf9	1033.07	23.1357	44.6526	0.00366253
ENSMUSG00000029580	Actb	25504.9	292.389	87.2293	0.000311341
ENSMUSG00000029581	Fscn1	566.892	34.9395	16.225	0.00508208
ENSMUSG00000029614	Rpl6	1046.24	29.1157	35.9339	0.000602547
ENSMUSG00000029622	Arpc1b	62.3167	4.00299	15.5675	0.010213
ENSMUSG00000029629	Phf14	363.289	1.60408	226.478	0.000311341
ENSMUSG00000029632	Ndufa4	640.417	2.58749	247.505	0.000881501
ENSMUSG00000029661	Col1a2	684.398	29.2221	23.4206	0.000311341
ENSMUSG00000029675	Eln	600.322	5.28463	113.598	0.000311341
ENSMUSG00000029710	Ephb4	102.571	2.79776	36.6618	0.0201994
ENSMUSG00000029767	Calu	580.188	7.36148	78.814	0.000311341
ENSMUSG00000029781	Fkbp9	378.996	7.49027	50.5984	0.00193452
ENSMUSG00000029814	Igf2bp3	172.102	1.83848	93.611	0.000311341
ENSMUSG00000029823	Luc7l2	137.853	1.78235	77.3434	0.000602547
ENSMUSG00000030002	Dusp11	64.1548	1.13094	56.727	0.00141852
ENSMUSG00000030007	Cct7	1099.9	10.4588	105.165	0.000311341
ENSMUSG00000030036	Mogs	656.006	3.87974	169.085	0.000311341
ENSMUSG00000030057	Cnbp	761.542	10.1724	74.8636	0.000311341
ENSMUSG00000030062	Rpn1	275.913	3.98661	69.2099	0.000602547
ENSMUSG00000030067	Foxp1	110.502	2.49487	44.2917	0.0139175
ENSMUSG00000030082	Sec61a1	210.228	16.2831	12.9108	0.0294955
ENSMUSG00000030103	Bhlhe40	100.199	0.280786	356.852	0.000311341
ENSMUSG00000030111	A2m	6.70842	0.0620714	108.076	0.00437778
ENSMUSG00000030120	Mlf2	832.354	23.107	36.0217	0.00218884
ENSMUSG00000030138	Bms1	205.265	0.679705	301.991	0.000311341
ENSMUSG00000030189	Ybx3	1078.28	37.8605	28.4803	0.00141852
ENSMUSG00000030218	Mgp	8.93458	0.778722	11.4734	0.0196061
ENSMUSG00000030232	Aebp2	101.02	1.85379	54.4938	0.00530547
ENSMUSG00000030257	Srgap3	234.258	0.528257	443.455	0.000311341
ENSMUSG00000030268	Bcat1	655.288	1.63872	399.878	0.000311341
ENSMUSG00000030275	Etnk1	20.9899	0.417519	50.2729	0.0080182
ENSMUSG00000030286	Emc3	994.994	2.45057	406.026	0.000311341
ENSMUSG00000030435	U2af2	603.24	2.3545	256.207	0.000311341
ENSMUSG00000030447	Cyfip1	42.5055	1.16927	36.3522	0.0419649
ENSMUSG00000030451	Herc2	3.55102	0.149281	23.7875	0.0346446
ENSMUSG00000030509	Asb7	150.617	0.422123	356.808	0.000311341
ENSMUSG00000030513	Pcsk6	445.366	0.687809	647.514	0.000311341
ENSMUSG00000030536	Iqgap1	15.0494	0.316168	47.5994	0.010002
ENSMUSG00000030560	Ctsc	223.887	0.497167	450.326	0.000311341
ENSMUSG00000030583	Sipa1l3	871.567	1.62177	537.417	0.000311341
ENSMUSG00000030602	Pak4	95.4726	4.95858	19.254	0.0206064
ENSMUSG00000030605	Mfge8	467.867	4.52735	103.342	0.000311341
ENSMUSG00000030607	Acan	612.119	0.508765	1203.15	0.000311341
ENSMUSG00000030619	Eed	520.586	1.69447	307.226	0.000311341
ENSMUSG00000030629	Zfand6	413.679	4.07229	101.584	0.000311341
ENSMUSG00000030641	Ddias	3.01097	0.107542	27.9981	0.0223831
ENSMUSG00000030662	Ipo5	263.5	3.22532	81.6973	0.000311341
ENSMUSG00000030678	Maz	91.9844	5.71517	16.0948	0.00734985
ENSMUSG00000030714	Ccdc101	1637.16	2.04049	802.337	0.000311341
ENSMUSG00000030733	Sh2b1	130.379	3.03742	42.9243	0.00366253
ENSMUSG00000030744	Rps3	1841.09	23.9573	76.8488	0.000311341
ENSMUSG00000030751	Psma1	512.033	3.45932	148.016	0.000311341
ENSMUSG00000030754	Copb1	490.321	1.56155	313.996	0.000311341
ENSMUSG00000030770	Parva	314.921	2.24244	140.437	0.000311341
ENSMUSG00000030796	Tead2	678.942	24.1777	28.0813	0.0196061
ENSMUSG00000030846	Tial1	115.717	3.69798	31.2919	0.00823181
ENSMUSG00000030847	Bag3	845.479	1.57992	535.14	0.000311341
ENSMUSG00000030868	Dctn5	497.298	3.33537	149.098	0.000311341
ENSMUSG00000030980	Knop1	164.761	0.694042	237.393	0.0011532
ENSMUSG00000031004	Mki67	94.426	1.352	69.8417	0.000311341
ENSMUSG00000031010	Usp9x	316.426	0.838439	377.399	0.000311341
ENSMUSG00000031015	Swap70	251.332	0.605075	415.373	0.000311341
ENSMUSG00000031068	Glrx3	634.73	2.64118	240.321	0.000311341
ENSMUSG00000031078	Cttn	206.21	4.2925	48.0396	0.00622212
ENSMUSG00000031112	Stk26	718.901	0.316104	2274.25	0.000311341
ENSMUSG00000031146	Plp2	185.489	2.30538	80.4592	0.0147298
ENSMUSG00000031167	Rbm3	878.251	11.7036	75.0411	0.000311341
ENSMUSG00000031207	Msn	209.43	1.48374	141.15	0.000311341
ENSMUSG00000031229	Atrx	14.6797	0.409817	35.8201	0.0466803
ENSMUSG00000031311	Nono	218.875	15.8424	13.8158	0.0173865
ENSMUSG00000031320	Rps4x	4363.82	38.5253	113.272	0.000311341
ENSMUSG00000031328	Flna	1845.99	33.5008	55.1029	0.0011532
ENSMUSG00000031365	Zfp275	138.793	0.464504	298.798	0.000311341
ENSMUSG00000031375	Bgn	190.374	11.078	17.1849	0.0391558
ENSMUSG00000031388	Naa10	753.252	4.26685	176.536	0.002923
ENSMUSG00000031422	Morf4l2	1362.63	21.2376	64.1612	0.000311341
ENSMUSG00000031431	Tsc22d3	132.597	3.21387	41.2577	0.00867774
ENSMUSG00000031485	Prosc	29.7481	0.744198	39.9734	0.0261849
ENSMUSG00000031546	Gins4	223.078	2.15439	103.546	0.0184055
ENSMUSG00000031633	Slc25a4	1878.9	6.79838	276.375	0.000311341
ENSMUSG00000031652	N4bp1	27.9953	0.635314	44.0653	0.0248581
ENSMUSG00000031696	Vps35	547.47	2.19389	249.543	0.000311341
ENSMUSG00000031701	Dnaja2	302.789	5.74345	52.719	0.000602547
ENSMUSG00000031715	Smarca5	128.714	1.63838	78.5618	0.000311341
ENSMUSG00000031765	Mt1	879.781	1.36795	643.138	0.00268363
ENSMUSG00000031770	Herpud1	35.6834	3.38813	10.5319	0.0104167
ENSMUSG00000031775	Pllp	2.70253	0.0414845	65.1455	0.0108499
ENSMUSG00000031837	Necab2	607.368	1.85551	327.332	0.000311341
ENSMUSG00000031849	Comp	669.74	0.229384	2919.73	0.000311341
ENSMUSG00000031853	BC021891	1.42993	0.0159535	89.6311	0.00645474
ENSMUSG00000031862	Atp13a1	116.097	2.18632	53.1016	0.0011532
ENSMUSG00000031885	Cbfb	362.1	4.38072	82.6576	0.000311341
ENSMUSG00000031924	Cyb5b	53.4183	1.94917	27.4057	0.0293204
ENSMUSG00000031930	Wwp2	99.0321	2.67839	36.9745	0.000311341
ENSMUSG00000031935	Med17	163.384	1.2584	129.835	0.000311341
ENSMUSG00000031954	Cfdp1	1595.29	4.80799	331.8	0.000311341
ENSMUSG00000031960	Aars	76.2095	4.20712	18.1144	0.0391558
ENSMUSG00000031985	Gnpat	689.752	4.58556	150.418	0.000311341
ENSMUSG00000032047	Acat1	172.172	4.2472	40.5378	0.0252402
ENSMUSG00000032096	Arcn1	737.588	3.35035	220.153	0.000311341
ENSMUSG00000032097	Ddx6	8.46774	0.176386	48.0069	0.0120961
ENSMUSG00000032171	Pin1	7.30238	0.372912	19.582	0.0353728
ENSMUSG00000032187	Smarca4	380.299	7.65389	49.687	0.000311341
ENSMUSG00000032193	Ldlr	41.2065	0.0858663	479.891	0.00268363
ENSMUSG00000032216	Nedd4	889.186	7.40482	120.082	0.000311341
ENSMUSG00000032217	Rnf111	145.127	0.465174	311.984	0.000311341
ENSMUSG00000032220	Myo1e	110.827	0.238457	464.767	0.000311341
ENSMUSG00000032231	Anxa2	39.2127	6.81486	5.754	0.0377456
ENSMUSG00000032265	Fam46a	6.01439	0.235771	25.5095	0.00168003
ENSMUSG00000032267	Usp28	32.2652	0.398725	80.9209	0.00934387
ENSMUSG00000032294	Pkm	1857.73	59.4704	31.2379	0.000311341
ENSMUSG00000032323	Cyp11a1	3.35329	0.114014	29.4112	0.000311341
ENSMUSG00000032324	Tspan3	1226.84	12.4855	98.2612	0.000311341
ENSMUSG00000032374	Plod2	59.2116	1.91144	30.9775	0.00460945
ENSMUSG00000032383	Ppib	1270.29	10.4815	121.194	0.000602547
ENSMUSG00000032399	Rpl4	4232.6	129.143	32.7745	0.000311341
ENSMUSG00000032411	Tfdp2	806.268	0.715599	1126.7	0.000311341
ENSMUSG00000032412	Atp1b3	408.6	4.18561	97.6202	0.000311341
ENSMUSG00000032423	Syncrip	234.944	1.48989	157.692	0.000311341
ENSMUSG00000032431	Crtap	1182.49	12.1556	97.2794	0.000311341
ENSMUSG00000032437	Stt3b	247.161	4.29504	57.5457	0.000311341
ENSMUSG00000032485	Scap	107.297	2.5821	41.5542	0.00599666
ENSMUSG00000032501	Trib1	458.492	0.675125	679.122	0.000311341
ENSMUSG00000032504	Pdcd6ip	29.1054	3.46326	8.40405	0.0423004
ENSMUSG00000032518	Rpsa	2415.87	47.5724	50.783	0.000311341
ENSMUSG00000032547	Ryk	309.938	4.86857	63.661	0.000311341
ENSMUSG00000032562	Gnai2	605.387	28.6013	21.1664	0.00317123
ENSMUSG00000032571	Pik3r4	233.827	0.42237	553.607	0.000311341
ENSMUSG00000032594	Ip6k1	178.014	1.06335	167.409	0.0120961
ENSMUSG00000032640	Chsy1	289.029	1.85949	155.435	0.000311341
ENSMUSG00000032666	1700025G04Rik	830.246	1.48893	557.613	0.000311341
ENSMUSG00000032705	Exd2	17.7232	0.42067	42.1309	0.0143077
ENSMUSG00000032714	Syde1	79.8292	1.39622	57.1752	0.034111
ENSMUSG00000032727	Mier3	136.112	0.677732	200.835	0.000311341
ENSMUSG00000032766	Gng11	115.601	0.796783	145.085	0.00366253
ENSMUSG00000032777	Gtf3c1	129.477	1.88162	68.8114	0.000311341
ENSMUSG00000032803	Cdv3	230.765	1.72891	133.474	0.000311341
ENSMUSG00000032911	Cspg4	32.7028	0.283016	115.551	0.000311341
ENSMUSG00000032959	Pebp1	1948.79	31.0085	62.847	0.000311341
ENSMUSG00000032966	Fkbp1a	965.05	16.9758	56.8486	0.000311341
ENSMUSG00000032997	Chpf	719.226	5.04381	142.596	0.000311341
ENSMUSG00000033014	Trim33	22.7282	0.440499	51.5965	0.0179943
ENSMUSG00000033047	Eif3l	228.219	15.9117	14.3428	0.0248581
ENSMUSG00000033075	Senp1	607.548	0.624776	972.425	0.00437778
ENSMUSG00000033088	Triobp	1346.21	7.63592	176.3	0.000311341
ENSMUSG00000033106	Slc7a6os	366.432	4.13106	88.7017	0.000311341
ENSMUSG00000033161	Atp1a1	317.029	2.04013	155.396	0.000311341
ENSMUSG00000033209	Ttc28	66.2601	0.820813	80.725	0.000311341
ENSMUSG00000033228	Scaf11	56.5122	0.528642	106.901	0.000311341
ENSMUSG00000033307	Mif	106.733	4.79318	22.2677	0.0380693
ENSMUSG00000033530	Ttc7b	66.9883	0.92245	72.62	0.0283846
ENSMUSG00000033557	Fam20b	212.143	0.51298	413.55	0.000311341
ENSMUSG00000033565	Rbfox2	272.245	2.30739	117.988	0.0169963
ENSMUSG00000033569	Adgrb3	3.77055	0.177849	21.2009	0.0346446
ENSMUSG00000033589	Reep4	1239.33	4.2625	290.752	0.000311341
ENSMUSG00000033596	Rfwd3	149.568	0.61112	244.744	0.000311341
ENSMUSG00000033623	Pcgf3	34.0131	0.516836	65.8102	0.0294955
ENSMUSG00000033697	Arhgap39	78.555	1.58362	49.6047	0.0285766
ENSMUSG00000033940	Brk1	755.594	3.01883	250.294	0.000311341
ENSMUSG00000034088	Hdlbp	266.615	3.13173	85.1335	0.000311341
ENSMUSG00000034201	Gas2l1	159.666	4.0225	39.6932	0.00341903
ENSMUSG00000034220	Gpc1	335.835	4.75191	70.6737	0.000311341
ENSMUSG00000034252	Senp6	932.112	3.81397	244.394	0.00823181
ENSMUSG00000034271	Jdp2	11.4659	1.29248	8.87124	0.0169963
ENSMUSG00000034297	Med13	36.1303	0.251143	143.863	0.00460945
ENSMUSG00000034349	Smc4	507.65	2.26516	224.112	0.000602547
ENSMUSG00000034471	Caskin2	625.956	3.43578	182.187	0.00268363
ENSMUSG00000034488	Edil3	142.82	0.251038	568.918	0.000311341
ENSMUSG00000034525	Ice1	15.5914	0.406385	38.3661	0.0204008
ENSMUSG00000034593	Myo5a	461.365	0.325902	1415.66	0.000311341
ENSMUSG00000034602	Mon2	18.5441	0.327502	56.6229	0.0239112
ENSMUSG00000034612	Chst11	320.936	0.231815	1384.45	0.000311341
ENSMUSG00000034659	Tmem109	489.789	5.11139	95.8231	0.000311341
ENSMUSG00000034765	Dusp5	74.9824	0.279574	268.202	0.000311341
ENSMUSG00000034789	Rab24	48.3222	1.43631	33.6433	0.0167993
ENSMUSG00000034820	Cpsf7	159.721	1.81528	87.987	0.000311341
ENSMUSG00000034926	Dhcr24	126.591	0.587901	215.327	0.000311341
ENSMUSG00000034994	Eef2	2217.5	80.9276	27.401	0.000311341
ENSMUSG00000035095	Fam167a	551.978	0.0720248	7663.72	0.000311341
ENSMUSG00000035202	Lars2	89.2511	1.95611	45.6268	0.00243679
ENSMUSG00000035206	Sppl2b	201.498	3.4023	59.2241	0.00141852
ENSMUSG00000035242	Oaz1	743.529	49.5406	15.0085	0.0157616
ENSMUSG00000035247	Hectd1	88.1295	0.61059	144.335	0.000311341
ENSMUSG00000035248	Zcchc6	30.5327	0.352407	86.6404	0.0120961
ENSMUSG00000035262	Amh	3.88694	0.324588	11.975	0.00218884
ENSMUSG00000035299	Mid1	1555.66	0.200894	7743.69	0.000311341
ENSMUSG00000035392	Dennd1a	551.747	1.41372	390.28	0.00168003
ENSMUSG00000035399	Oser1	301.314	0.81485	369.778	0.000311341
ENSMUSG00000035441	Myo1d	73.9335	0.219879	336.246	0.000311341
ENSMUSG00000035529	Prdm4	92.8499	0.887631	104.604	0.000311341
ENSMUSG00000035530	Eif1	1791.5	10.1495	176.511	0.000311341
ENSMUSG00000035597	Prpf39	166.877	0.922534	180.89	0.0011532
ENSMUSG00000035614	Fam179b	60.5603	0.1132	534.985	0.000311341
ENSMUSG00000035711	Dok3	328.221	0.33427	981.904	0.000311341
ENSMUSG00000035726	Supt16	61.5544	0.418657	147.028	0.0147298
ENSMUSG00000035762	Tmem161b	1.00905	0.036833	27.3953	0.0186063
ENSMUSG00000035772	Mrps2	854.891	2.78992	306.421	0.000311341
ENSMUSG00000035781	R3hdm4	434.45	13.5119	32.1531	0.00553122
ENSMUSG00000035799	Twist1	397.663	28.123	14.1401	0.0161713
ENSMUSG00000035898	Uba6	92.4517	0.108718	850.381	0.000311341
ENSMUSG00000035901	Dennd5a	111.996	3.35752	33.3568	0.00193452
ENSMUSG00000035929	H2-Q4	3.33663	0.0612393	54.4851	0.0123142
ENSMUSG00000035941	Ibtk	170.973	0.425426	401.887	0.000311341
ENSMUSG00000035953	Tmem55b	605.626	1.96493	308.218	0.000311341
ENSMUSG00000036093	Arl5a	90.7375	1.58589	57.2155	0.000881501
ENSMUSG00000036104	Rab3gap1	16.4824	1.09184	15.096	0.0471865
ENSMUSG00000036138	Acaa1a	561.741	6.65201	84.4468	0.0011532
ENSMUSG00000036144	Meox2	847.663	0.971981	872.098	0.000311341
ENSMUSG00000036158	Prickle1	178.82	1.06633	167.697	0.000311341
ENSMUSG00000036167	Pphln1	48.6691	0.354194	137.408	0.00645474
ENSMUSG00000036241	Ube2r2	1070.6	13.966	76.6576	0.000311341
ENSMUSG00000036323	Srp72	1277.94	3.1605	404.347	0.000311341
ENSMUSG00000036391	Sec24a	172.6	0.455929	378.568	0.000311341
ENSMUSG00000036432	Siah2	559.352	1.45832	383.559	0.000311341
ENSMUSG00000036437	Npy1r	1.74922	0.0298348	58.6302	0.0135018
ENSMUSG00000036438	Calm2	1101	8.62269	127.686	0.000311341
ENSMUSG00000036446	Lum	35.2182	2.57002	13.7035	0.000311341
ENSMUSG00000036478	Btg1	353.602	5.9073	59.8585	0.000311341
ENSMUSG00000036617	Etl4	698.666	0.54902	1272.57	0.000311341
ENSMUSG00000036748	Cuedc2	639.657	1.68348	379.961	0.000311341
ENSMUSG00000036752	Tubb4b	275.462	11.9506	23.0501	0.0137116
ENSMUSG00000036822	Topors	141.21	0.947225	149.078	0.000311341
ENSMUSG00000036893	Ehmt1	416.472	3.55024	117.308	0.000311341
ENSMUSG00000036955	Kif1bp	96.2267	2.40567	40	0.00366253
ENSMUSG00000037169	Mycn	190.817	3.54088	53.8897	0.00168003
ENSMUSG00000037210	Fam193a	168.498	0.76437	220.44	0.000311341
ENSMUSG00000037266	Rsrp1	474.016	14.1246	33.5596	0.00317123
ENSMUSG00000037347	Chst7	17.1913	0.522928	32.8751	0.0212006
ENSMUSG00000037410	Tbc1d2b	79.0807	0.495033	159.748	0.002923
ENSMUSG00000037461	Ints7	129.007	2.98771	43.1792	0.00341903
ENSMUSG00000037465	Klf10	69.8771	0.835786	83.6064	0.0201994
ENSMUSG00000037573	Tob1	307.741	2.63071	116.98	0.000311341
ENSMUSG00000037652	Phc3	109.574	0.0410127	2671.71	0.000311341
ENSMUSG00000037664	Cdkn1c	2862.4	223.331	12.8169	0.0011532
ENSMUSG00000037669	Ldah	25.5077	0.976002	26.1349	0.0321011
ENSMUSG00000037722	Gnpnat1	83.1847	0.236333	351.981	0.00268363
ENSMUSG00000037742	Eef1a1	35200.6	857.518	41.0494	0.000311341
ENSMUSG00000037805	Rpl10a	3197.44	40.6004	78.7539	0.000311341
ENSMUSG00000037815	Ctnna1	556.338	3.26767	170.255	0.000311341
ENSMUSG00000037820	Tgm2	50.2317	0.660953	75.9989	0.0219921
ENSMUSG00000037851	Iars	131.523	1.47881	88.9384	0.0112745
ENSMUSG00000037852	Cpe	561.85	14.6544	38.34	0.00168003
ENSMUSG00000037902	Sirpa	302.235	1.50029	201.451	0.00141852
ENSMUSG00000037936	Scarb1	221.691	2.7319	81.149	0.00484919
ENSMUSG00000037992	Rara	351.158	4.50426	77.9613	0.000311341
ENSMUSG00000038002	Cramp1l	5.53349	0.232221	23.8286	0.0333898
ENSMUSG00000038014	Fam120a	397.952	3.30465	120.422	0.000311341
ENSMUSG00000038042	Ptpdc1	47.674	0.440899	108.129	0.0126612
ENSMUSG00000038059	Smim3	411.816	0.438808	938.488	0.000311341
ENSMUSG00000038095	Sbno1	697.35	1.14353	609.822	0.000311341
ENSMUSG00000038141	Tmem181a	14.0117	0.485425	28.8648	0.0275002
ENSMUSG00000038252	Ncapd2	1141.04	7.47	152.75	0.000881501
ENSMUSG00000038274	Fau	963.041	6.86291	140.325	0.000311341
ENSMUSG00000038279	Nop2	80.1611	2.75101	29.1388	0.0011532
ENSMUSG00000038324	Trpc4ap	122.908	5.99061	20.5168	0.0495788
ENSMUSG00000038388	Mpp6	1307.49	1.68782	774.662	0.000311341
ENSMUSG00000038393	Txnip	789.852	3.7082	213.001	0.000311341
ENSMUSG00000038406	Scaf1	39.6568	4.66996	8.49189	0.0317368
ENSMUSG00000038416	Cdc16	478.179	7.17011	66.6906	0.002923
ENSMUSG00000038418	Egr1	962.867	0.731276	1316.69	0.000311341
ENSMUSG00000038429	Usp5	212.684	5.66247	37.5603	0.00193452
ENSMUSG00000038481	Cdk19	145.462	0.349855	415.778	0.000311341
ENSMUSG00000038482	Tfdp1	859.917	6.8805	124.979	0.000311341
ENSMUSG00000038502	Ptov1	3412.91	105.399	32.3809	0.000602547
ENSMUSG00000038533	Cbfa2t2	74.6124	0.832768	89.5957	0.00218884
ENSMUSG00000038555	Reep2	552.694	2.79449	197.78	0.000311341
ENSMUSG00000038611	Phrf1	467.302	3.55408	131.483	0.000311341
ENSMUSG00000038677	Scube3	112.788	0.403408	279.588	0.000311341
ENSMUSG00000038762	Abcf1	344.55	5.30749	64.9177	0.000311341
ENSMUSG00000038773	Kdm3b	106.103	0.724073	146.536	0.0130759
ENSMUSG00000038784	Cnot4	19.1467	0.616069	31.0788	0.0263722
ENSMUSG00000038816	Ctnnal1	26.2232	0.360917	72.6571	0.0204008
ENSMUSG00000038902	Pogz	86.5512	0.960086	90.1494	0.000311341
ENSMUSG00000038975	Rabggtb	1461.72	1.0049	1454.59	0.000311341
ENSMUSG00000038991	Txndc5	526.409	14.5691	36.1319	0.000311341
ENSMUSG00000039067	Psmd7	386.738	4.97722	77.7016	0.00141852
ENSMUSG00000039105	Atp6v1g1	49.5204	1.92257	25.7574	0.0243023
ENSMUSG00000039156	Stim2	52.4106	1.52612	34.3424	0.0361047
ENSMUSG00000039220	Ppp1r10	442.456	1.32115	334.902	0.000311341
ENSMUSG00000039244	E130309D02Rik	547.033	5.82653	93.8866	0.000311341
ENSMUSG00000039257	Vstm2b	422.523	1.82265	231.818	0.000311341
ENSMUSG00000039275	Foxk2	191.135	1.87701	101.83	0.0011532
ENSMUSG00000039328	Rnf122	533.445	0.501636	1063.41	0.000311341
ENSMUSG00000039405	Prss23	21.9873	0.58875	37.3457	0.0484134
ENSMUSG00000039452	Snx22	318.1	2.96414	107.316	0.000602547
ENSMUSG00000039497	Dse	30.7294	1.05528	29.1197	0.0348206
ENSMUSG00000039621	Prex1	38.8574	1.43716	27.0376	0.0276851
ENSMUSG00000039630	Hnrnpu	690.508	5.53043	124.856	0.000311341
ENSMUSG00000039682	Lap3	32.0657	1.66954	19.2063	0.00667949
ENSMUSG00000039715	Wdr34	213.629	4.41535	48.3833	0.0298538
ENSMUSG00000039770	Ypel5	120.204	1.7348	69.2898	0.00437778
ENSMUSG00000040021	Lats1	91.0896	0.539788	168.751	0.000311341
ENSMUSG00000040054	Baz2a	13.148	0.255311	51.498	0.0141212
ENSMUSG00000040128	Pnrc1	968.11	9.33069	103.755	0.000311341
ENSMUSG00000040152	Thbs1	145.171	1.215	119.482	0.000311341
ENSMUSG00000040209	Zfp704	26.4267	0.90345	29.2509	0.0130759
ENSMUSG00000040322	Slc25a24	550.309	1.36872	402.061	0.000311341
ENSMUSG00000040407	Akap9	288.357	1.25069	230.558	0.0389819
ENSMUSG00000040415	Dtx3	509.929	13.945	36.5672	0.00341903
ENSMUSG00000040430	Pitpnc1	164.61	2.12273	77.5464	0.000311341
ENSMUSG00000040479	Dgkz	2004.58	10.0798	198.871	0.000311341
ENSMUSG00000040481	Bptf	81.045	2.88341	28.1073	0.0451372
ENSMUSG00000040533	Matn1	4689.93	3.00259	1561.96	0.000311341
ENSMUSG00000040549	Ckap5	161.067	0.776998	207.294	0.000311341
ENSMUSG00000040681	Hmgn1	1615.01	34.5478	46.7471	0.000881501
ENSMUSG00000040711	Sh3pxd2b	209.584	0.601504	348.433	0.000311341
ENSMUSG00000040729	Cep126	3.87146	0.0388099	99.7544	0.00243679
ENSMUSG00000040759	Cmtm5	852.994	0.213346	3998.17	0.000602547
ENSMUSG00000040850	Psme4	46.4884	0.625067	74.3735	0.00437778
ENSMUSG00000040852	Plekhh2	4.4424	0.149295	29.7559	0.0218032
ENSMUSG00000040856	Dlk1	4232.02	132.302	31.9876	0.000311341
ENSMUSG00000040940	Arhgef1	1023.39	7.66395	133.533	0.000311341
ENSMUSG00000040945	Rcc2	312.058	16.2488	19.205	0.0371979
ENSMUSG00000040952	Rps19	2622.46	14.9224	175.74	0.000311341
ENSMUSG00000041084	Ostc	835.798	2.89216	288.987	0.000311341
ENSMUSG00000041124	Msantd4	30.825	1.39502	22.0965	0.0484134
ENSMUSG00000041272	Tox	59.8488	0.596851	100.274	0.0311636
ENSMUSG00000041313	Slc7a1	73.765	0.302207	244.088	0.000311341
ENSMUSG00000041415	Dicer1	71.7285	0.531571	134.937	0.000311341
ENSMUSG00000041453	Rpl21	484.007	9.91645	48.8085	0.00460945
ENSMUSG00000041482	Piezo2	91.3393	1.15055	79.3875	0.0261849
ENSMUSG00000041488	Stx3	324.687	0.195341	1662.15	0.000311341
ENSMUSG00000041560	Gltscr2	741.862	36.6949	20.217	0.0130759
ENSMUSG00000041571	Sepw1	329.6	4.15472	79.3315	0.00317123
ENSMUSG00000041577	Prelp	217.365	0.328973	660.738	0.000311341
ENSMUSG00000041592	Sdk2	12.3627	0.353528	34.9695	0.00460945
ENSMUSG00000041598	Cdc42ep4	603.445	6.1692	97.8158	0.000311341
ENSMUSG00000041747	Utp15	49.428	0.735308	67.2208	0.0159576
ENSMUSG00000041779	Tram2	154.13	0.704951	218.639	0.000311341
ENSMUSG00000041891	Lman1	122.067	1.73652	70.294	0.000602547
ENSMUSG00000041895	Wipi1	134.557	0.292042	460.745	0.000311341
ENSMUSG00000041939	Mvk	450.807	5.7101	78.9491	0.000311341
ENSMUSG00000042079	Hnrnpf	252.841	12.3056	20.5468	0.00912199
ENSMUSG00000042121	Ssh1	73.8627	0.996704	74.107	0.000311341
ENSMUSG00000042228	Lyn	52.9169	0.653005	81.036	0.0126612
ENSMUSG00000042229	Rabif	50.1694	0.602694	83.2419	0.011058
ENSMUSG00000042293	Gm5617	788.35	0.106854	7377.82	0.04042
ENSMUSG00000042323	Pbrm1	171.872	0.442212	388.664	0.000311341
ENSMUSG00000042354	Gnl3	1724.33	1.82162	946.591	0.000311341
ENSMUSG00000042364	Snx18	25.437	1.44755	17.5725	0.0482414
ENSMUSG00000042388	Dlgap3	210.627	0.670012	314.363	0.000311341
ENSMUSG00000042396	Rbm7	486.835	0.762587	638.399	0.000311341
ENSMUSG00000042406	Atf4	1262.14	15.0182	84.0407	0.000311341
ENSMUSG00000042423	Fbrs	408.164	3.94947	103.347	0.000311341
ENSMUSG00000042462	Dctpp1	529.137	0.451982	1170.7	0.00141852
ENSMUSG00000042520	Ubap2l	583.209	9.65763	60.3884	0.00268363
ENSMUSG00000042548	Asxl1	17.1895	0.522518	32.8974	0.0339302
ENSMUSG00000042650	Alkbh5	74.8981	1.09885	68.1604	0.0209983
ENSMUSG00000042670	Immp1l	213.883	0.183551	1165.25	0.000881501
ENSMUSG00000042682	Selk	523.724	0.861495	607.925	0.000311341
ENSMUSG00000042726	Trafd1	635.948	2.75149	231.129	0.000311341
ENSMUSG00000042750	Bex2	421.793	2.05636	205.116	0.00734985
ENSMUSG00000042810	Krba1	81.4051	1.02654	79.3005	0.0276851
ENSMUSG00000042834	Nrep	2155.34	28.8374	74.7411	0.000311341
ENSMUSG00000043165	Lor	9.83842	0.469908	20.9369	0.0407434
ENSMUSG00000043252	Tmem64	62.5381	1.36765	45.7267	0.0416369
ENSMUSG00000043300	B3galnt1	41.2883	0.575686	71.7202	0.0108499
ENSMUSG00000043323	Fbrsl1	247.916	5.54149	44.7381	0.00389884
ENSMUSG00000043411	Usp48	303.905	8.29329	36.6447	0.0128719
ENSMUSG00000043629	1700019D03Rik	3.45218	0.127359	27.1059	0.0366485
ENSMUSG00000043716	Rpl7	2985.16	56.6786	52.6682	0.000311341
ENSMUSG00000043801	Oaz1-ps	23.4573	1.66291	14.1062	0.0445925
ENSMUSG00000043881	Kbtbd7	12.2508	0.203282	60.2651	0.00912199
ENSMUSG00000043889	Gm8399	7.05651	0.339732	20.7708	0.0173865
ENSMUSG00000043962	Thrap3	1013.8	2.2181	457.058	0.000311341
ENSMUSG00000044018	Mrpl50	414.825	0.804772	515.457	0.000311341
ENSMUSG00000044147	Arf6	162.787	5.30106	30.7084	0.00414078
ENSMUSG00000044155	Lsm8	24.6663	0.798466	30.8921	0.0402353
ENSMUSG00000044252	Osbpl1a	150.096	0.878759	170.805	0.00934387
ENSMUSG00000044519	Zfp488	3.41787	0.0524959	65.1074	0.000311341
ENSMUSG00000044533	Rps2	3229.55	100.852	32.0227	0.000311341
ENSMUSG00000044600	Smim7	23.2841	1.77693	13.1036	0.0104167
ENSMUSG00000044629	Cnrip1	267.637	0.58478	457.671	0.00414078
ENSMUSG00000044786	Zfp36	139.892	0.769922	181.696	0.00667949
ENSMUSG00000045078	Rnf216	29.506	0.615819	47.9134	0.000881501
ENSMUSG00000045087	S1pr5	38.5387	0.107532	358.393	0.000602547
ENSMUSG00000045128	Rpl18a	737.139	8.66097	85.1104	0.000311341
ENSMUSG00000045294	Insig1	257.488	2.3627	108.98	0.000311341
ENSMUSG00000045411	2410002F23Rik	222.299	4.56072	48.7421	0.0137116
ENSMUSG00000045598	Zfp553	30.7839	1.31237	23.4567	0.0388037
ENSMUSG00000045672	Col27a1	501.598	1.61565	310.462	0.000311341
ENSMUSG00000045817	Zfp36l2	114.142	3.48855	32.719	0.000311341
ENSMUSG00000045962	Wnk1	31.8519	1.32495	24.0401	0.0468633
ENSMUSG00000046058	Eid2	776.029	4.65644	166.657	0.000311341
ENSMUSG00000046096	BC030336	68.3594	0.311136	219.709	0.000311341
ENSMUSG00000046139	Patl1	18.7116	0.445306	42.0196	0.0171888
ENSMUSG00000046201	Scaf8	120.082	0.626626	191.633	0.000311341
ENSMUSG00000046223	Plaur	201.172	0.0846627	2376.16	0.00243679
ENSMUSG00000046330	Rpl37a	265.664	1.36127	195.159	0.00168003
ENSMUSG00000046364	Rpl27a	1965.72	11.2135	175.299	0.000311341
ENSMUSG00000046434	Hnrnpa1	1104.22	64.9888	16.9909	0.000311341
ENSMUSG00000046792	Zfp787	30.245	0.538706	56.1438	0.010213
ENSMUSG00000046865	Fbl	67.0669	2.70614	24.7832	0.0359267
ENSMUSG00000046873,ENSMUSG00000091736	Mbtps2,Yy2	2.68445	0.190817	14.0682	0.0258176
ENSMUSG00000046897	Zfp740	220.836	1.53376	143.983	0.000311341
ENSMUSG00000047126	Cltc	372.826	5.59963	66.5805	0.000311341
ENSMUSG00000047141	Zfp654	13.7032	0.0751348	182.382	0.00268363
ENSMUSG00000047215	Rpl9	6110.21	13.8255	441.952	0.000311341
ENSMUSG00000047248	C2cd3	73.0894	1.6	45.6809	0.0260056
ENSMUSG00000047409	Ctdspl	115.032	3.09544	37.1618	0.0439011
ENSMUSG00000047420	Fam180a	650.205	0.0464202	14006.9	0.0108499
ENSMUSG00000047554	Tmem41b	55.4439	0.95776	57.8891	0.0143077
ENSMUSG00000047675	Rps8	3643.35	37.7543	96.5016	0.000311341
ENSMUSG00000047676	Rpsa-ps10	6.12836	0.0849839	72.112	0.0132914
ENSMUSG00000047686	Zcchc5	318.037	2.67908	118.711	0.000311341
ENSMUSG00000047832	Cdca4	163.85	4.54975	36.013	0.0126612
ENSMUSG00000048076	Arf1	263.965	12.0697	21.8701	0.00912199
ENSMUSG00000048126	Col6a3	247.621	8.90111	27.8191	0.0417905
ENSMUSG00000048307	Ankrd46	367.222	1.60293	229.094	0.000311341
ENSMUSG00000048410	Zfp407	220.14	0.243073	905.654	0.000311341
ENSMUSG00000048537	Phldb1	850.066	2.68154	317.007	0.000311341
ENSMUSG00000048583	Igf2	3715.41	18.8332	197.28	0.000311341
ENSMUSG00000048616	Nog	412.038	2.47904	166.209	0.000311341
ENSMUSG00000048701	Ccdc6	207.335	1.56345	132.614	0.000311341
ENSMUSG00000048756	Foxo3	63.577	0.773332	82.2118	0.00460945
ENSMUSG00000048758	Rpl29	2456.91	33.1864	74.0336	0.000311341
ENSMUSG00000048970	C1galt1c1	1279.75	0.225479	5675.69	0.000311341
ENSMUSG00000049327	Setd8	135.372	5.53026	24.4784	0.0227852
ENSMUSG00000049401	Ogfr	442.168	17.4201	25.3826	0.00141852
ENSMUSG00000049516	Spty2d1	133.296	0.16718	797.32	0.000311341
ENSMUSG00000049517	Rps23	1378.67	5.68689	242.43	0.000311341
ENSMUSG00000049691	Nkx3-2	545.772	0.448914	1215.76	0.000311341
ENSMUSG00000049775	Tmsb4x	1016.35	11.4746	88.5739	0.000311341
ENSMUSG00000049804	Armcx4	19.9265	0.179317	111.124	0.0077944
ENSMUSG00000049929	Lpar4	8.42657	0.162418	51.882	0.000881501
ENSMUSG00000050148	Ubqln2	231.231	4.8342	47.8323	0.000602547
ENSMUSG00000050199	Lgr4	163.516	1.08077	151.296	0.000311341
ENSMUSG00000050328	Hoxc12	16.7384	0.184138	90.9014	0.00414078
ENSMUSG00000050335	Lgals3	9.95969	0.198106	50.2745	0.00193452
ENSMUSG00000050379	Sept6	267.999	2.09587	127.87	0.000311341
ENSMUSG00000050708	Ftl1	4764.54	63.011	75.6144	0.000311341
ENSMUSG00000050812	AI314180	713.347	1.04541	682.361	0.000311341
ENSMUSG00000050910	Cdr2l	153.088	3.05669	50.0829	0.002923
ENSMUSG00000051007	Pddc1	523.019	6.02689	86.7809	0.000602547
ENSMUSG00000051223	Bzw1	535.914	4.48328	119.536	0.000311341
ENSMUSG00000051306	Usp42	46.0538	0.746778	61.67	0.0273121
ENSMUSG00000051335	Gfod1	14.8742	0.0407513	364.999	0.000602547
ENSMUSG00000051391	Ywhag	541.281	8.93447	60.5834	0.000311341
ENSMUSG00000051510	Mafg	146.913	3.21644	45.6757	0.00553122
ENSMUSG00000051695	Pcbp1	2347.25	77.5408	30.2712	0.000311341
ENSMUSG00000051855	Mest	2531.69	77.755	32.5598	0.00341903
ENSMUSG00000051934	Spats2	235.764	3.70037	63.7136	0.000881501
ENSMUSG00000052146	Rps10	2980.69	23.5747	126.436	0.000311341
ENSMUSG00000052298	Cdc42se2	296.536	1.88696	157.15	0.000311341
ENSMUSG00000052337	Immt	372.711	7.50066	49.6904	0.00168003
ENSMUSG00000052533	Nup188	142.977	3.11361	45.92	0.0271411
ENSMUSG00000052566	Hook2	30.3925	0.921726	32.9735	0.024488
ENSMUSG00000052593	Adam17	312.669	1.06306	294.122	0.000311341
ENSMUSG00000052681	Rap1b	253.12	11.5643	21.8881	0.0120961
ENSMUSG00000052738	Suclg1	1851.35	3.38309	547.236	0.000311341
ENSMUSG00000052798	Nup107	9.50523	0.73877	12.8663	0.00890249
ENSMUSG00000052837	Junb	420.702	0.750436	560.61	0.000311341
ENSMUSG00000052854	Nrk	91.8651	0.255281	359.859	0.000311341
ENSMUSG00000053007	Creb5	22.424	0.100846	222.359	0.00243679
ENSMUSG00000053038	Gm6180	25.7637	0.314015	82.0461	0.0077944
ENSMUSG00000053113	Socs3	256.404	0.781211	328.214	0.000311341
ENSMUSG00000053253	Ndfip2	43.7615	2.15505	20.3065	0.0307902
ENSMUSG00000053317	Sec61b	393.292	2.26599	173.563	0.00218884
ENSMUSG00000053436	Mapk14	203.938	3.01118	67.7269	0.002923
ENSMUSG00000053560	Ier2	240.604	4.0489	59.4245	0.0188025
ENSMUSG00000053604	Rpia	1.45386	0.0556484	26.1258	0.010213
ENSMUSG00000053646	Plxnb1	23.1133	0.598664	38.6081	0.0315426
ENSMUSG00000053841	Txlna	412.736	2.23309	184.827	0.000311341
ENSMUSG00000053907	Mat2a	118.257	5.68872	20.788	0.0350037
ENSMUSG00000053931	Cnn3	3191.74	42.4852	75.1259	0.000311341
ENSMUSG00000053950	Adnp2	74.7176	0.700738	106.627	0.002923
ENSMUSG00000053985	Zfp14	5.29382	0.0979319	54.0561	0.00734985
ENSMUSG00000054115	Skp2	794.856	1.29623	613.206	0.000311341
ENSMUSG00000054196	Cthrc1	1343.93	7.22764	185.943	0.000311341
ENSMUSG00000054237	Fra10ac1	419.925	0.711797	589.951	0.000311341
ENSMUSG00000054252	Fgfr3	173.017	0.110701	1562.92	0.000311341
ENSMUSG00000054302	Eapp	669.072	0.394268	1697	0.000311341
ENSMUSG00000054364	Rhob	896.651	22.4565	39.9284	0.000311341
ENSMUSG00000054611	Kdm2a	126.205	0.463539	272.264	0.000311341
ENSMUSG00000054648	Zfp869	62.9579	0.564291	111.57	0.00530547
ENSMUSG00000054702	Ap1s3	9.98467	0.0755205	132.211	0.00168003
ENSMUSG00000054766	Set	1094.06	18.7331	58.4025	0.000311341
ENSMUSG00000054792	Klhl18	9.52347	0.333905	28.5215	0.030608
ENSMUSG00000054823	Whsc1l1	140.263	0.702731	199.597	0.000311341
ENSMUSG00000055148	Klf2	893.82	4.25283	210.171	0.000311341
ENSMUSG00000055200	Sertad3	815.636	1.08634	750.811	0.000311341
ENSMUSG00000055302	Mrfap1	1454.2	88.7456	16.3862	0.000311341
ENSMUSG00000055319	Sec23ip	206.422	0.717748	287.597	0.000311341
ENSMUSG00000055436	Srsf11	603.828	8.75238	68.9901	0.000311341
ENSMUSG00000055653	Gpc3	1131.69	52.3636	21.6122	0.000602547
ENSMUSG00000055723	Rras2	104.573	2.67744	39.0571	0.034461
ENSMUSG00000055737	Ghr	831.964	1.22419	679.604	0.000311341
ENSMUSG00000055745	Ldoc1l	304.015	1.28686	236.246	0.000311341
ENSMUSG00000055799	Tcf7l1	449.886	7.17169	62.7308	0.00460945
ENSMUSG00000056076	Eif3b	1245.18	11.8932	104.697	0.000311341
ENSMUSG00000056124	B4galt6	22.467	0.279296	80.4415	0.00867774
ENSMUSG00000056201	Cfl1	1596.92	23.8965	66.8265	0.000311341
ENSMUSG00000056394	Lig1	328.817	3.84896	85.4301	0.000311341
ENSMUSG00000056429	Tgoln1	143.092	0.3431	417.056	0.000311341
ENSMUSG00000056515	Rab31	148.598	2.52241	58.9111	0.000602547
ENSMUSG00000056673	Kdm5d	4.99946	0.188335	26.5456	0.00243679
ENSMUSG00000056692	D17Wsu92e	228.962	2.21545	103.348	0.0173865
ENSMUSG00000056758	Hmga2	97.8157	7.3836	13.2477	0.0431933
ENSMUSG00000056904	Gm5620	1.19008	0.0765988	15.5365	0.0104167
ENSMUSG00000056917	Sipa1	496.378	3.00898	164.966	0.000311341
ENSMUSG00000056972	Magel2	38.2563	0.271557	140.878	0.000311341
ENSMUSG00000057113	Npm1	5072.12	24.7537	204.904	0.000311341
ENSMUSG00000057193	Slc44a2	17.1874	1.3385	12.8408	0.00622212
ENSMUSG00000057236	Rbbp4	141.16	1.96457	71.8529	0.00193452
ENSMUSG00000057278	Snrpg	480.623	0.940564	510.994	0.000881501
ENSMUSG00000057329	Bcl2	42.4334	0.811454	52.293	0.0120961
ENSMUSG00000057696	Rpl30-ps1	2.44165	0	-	0.0011532
ENSMUSG00000057841	Rpl32	1040.23	21.9312	47.4315	0.000311341
ENSMUSG00000057863	Rpl36	605.38	4.63027	130.744	0.00530547
ENSMUSG00000057948	Unc13d	76.0619	0.382059	199.084	0.0011532
ENSMUSG00000058013	Sept11	160.867	7.419	21.6831	0.0077944
ENSMUSG00000058076	Sdhc	2165.05	7.02439	308.219	0.000311341
ENSMUSG00000058135	Gstm1	1731.59	1.63167	1061.24	0.000311341
ENSMUSG00000058174	Gm5148	3.98799	0.0450998	88.4259	0.0159576
ENSMUSG00000058301	Upf1	77.6772	4.27232	18.1815	0.0077944
ENSMUSG00000058407	Txndc9	199.5	1.5579	128.057	0.0163792
ENSMUSG00000058546	Rpl23a	2857.67	13.5028	211.635	0.000311341
ENSMUSG00000058558	Rpl5	3076.97	51.1314	60.1777	0.000311341
ENSMUSG00000058600	Rpl30	800.752	8.2299	97.2979	0.0355625
ENSMUSG00000058655	Eif4b	135.111	4.2591	31.7229	0.0011532
ENSMUSG00000058715	Fcer1g	771.084	0.124771	6179.99	0.00141852
ENSMUSG00000058741	Prr19	23.4495	0.0572921	409.297	0.0104167
ENSMUSG00000058799	Nap1l1	1014.55	46.6568	21.745	0.00484919
ENSMUSG00000058806	Col13a1	537.766	0.673461	798.511	0.000311341
ENSMUSG00000058914	C1qtnf3	872.99	1.05669	826.155	0.000311341
ENSMUSG00000059195	Gm12715	1.77069	0.204104	8.67543	0.0106356
ENSMUSG00000059248	Sept9	1368.82	10.7797	126.981	0.000311341
ENSMUSG00000059291	Rpl11	1089.78	8.21691	132.626	0.000311341
ENSMUSG00000059689	Zfp637	244.172	1.87587	130.165	0.0114807
ENSMUSG00000059796	Eif4a1	1218.51	38.7772	31.4234	0.000311341
ENSMUSG00000060036	Rpl3	605.326	53.7911	11.2533	0.010002
ENSMUSG00000060126	Tpt1	7429.66	226.433	32.8117	0.000311341
ENSMUSG00000060181	Slc35e3	33.8914	0.720646	47.0292	0.0184055
ENSMUSG00000060227	Casc4	241.789	1.32115	183.014	0.000311341
ENSMUSG00000060373	Hnrnpc	343.83	9.06054	37.9481	0.000311341
ENSMUSG00000060739	Nsa2	575.113	2.33288	246.525	0.000311341
ENSMUSG00000060743	H3f3a	5812.99	100.601	57.7826	0.000311341
ENSMUSG00000060860	Ube2s	1017.16	14.5821	69.754	0.000311341
ENSMUSG00000060935	Tmem263	198.996	2.28069	87.2525	0.000311341
ENSMUSG00000060938	Rpl26	3236.62	9.34232	346.447	0.000311341
ENSMUSG00000060969	Irx1	11.2281	0.439187	25.5656	0.0309885
ENSMUSG00000061024	Rrs1	394.122	3.8707	101.822	0.000881501
ENSMUSG00000061028	Clasrp	32.1878	1.50085	21.4464	0.0398735
ENSMUSG00000061315	Naca	504.796	12.5152	40.3346	0.00193452
ENSMUSG00000061477	Rps7	2238.57	10.9343	204.729	0.000311341
ENSMUSG00000061479	Snrpa	421.928	18.1312	23.2708	0.0190067
ENSMUSG00000061589	Dot1l	222.043	2.50766	88.5459	0.000311341
ENSMUSG00000061666	Gdpd1	114.196	1.03963	109.843	0.0167993
ENSMUSG00000061731	Ext1	1305.55	4.48384	291.168	0.000311341
ENSMUSG00000061787	Rps17	3059.3	17.7494	172.361	0.000311341
ENSMUSG00000061983	Rps12	5447.71	28.8335	188.937	0.000311341
ENSMUSG00000062006	Rpl34	319.146	4.61418	69.1664	0.00867774
ENSMUSG00000062070	Pgk1	301.688	8.41913	35.8336	0.00243679
ENSMUSG00000062078	Qk	341.967	2.37843	143.778	0.000311341
ENSMUSG00000062083	Rpl13a-ps1	2.49972	0	-	0.000311341
ENSMUSG00000062270	Morf4l1	178.077	16.2475	10.9603	0.0252402
ENSMUSG00000062328	Rpl17	421.665	8.4625	49.8275	0.0382522
ENSMUSG00000062397	Zfp706	190.976	2.26495	84.318	0.000311341
ENSMUSG00000062683	Atp5g2	716.583	2.07599	345.177	0.00243679
ENSMUSG00000062825	Actg1	4631.8	195.579	23.6825	0.000311341
ENSMUSG00000062896	Rpl31-ps11	4.70922	0	-	0.000311341
ENSMUSG00000062906	Hdac10	204.382	1.18989	171.765	0.0151396
ENSMUSG00000062937	Mtap	89.529	1.62886	54.9642	0.000602547
ENSMUSG00000063015	Ccni	774.542	15.4356	50.1789	0.000311341
ENSMUSG00000063077	Kif1b	325.399	1.05909	307.244	0.000311341
ENSMUSG00000063229	Ldha	396.031	13.754	28.7939	0.000311341
ENSMUSG00000063281	Zfp35	16.1382	0.535726	30.124	0.0283846
ENSMUSG00000063316	Rpl27	2083.54	4.1296	504.538	0.000311341
ENSMUSG00000063410	Stk24	114.378	0.756852	151.123	0.0120961
ENSMUSG00000063457	Rps15	781.89	16.8382	46.4355	0.0342844
ENSMUSG00000063480	Nhp2l1	84.0439	5.46335	15.3832	0.0361047
ENSMUSG00000063524	Eno1	1342.62	63.5422	21.1296	0.00460945
ENSMUSG00000063765	Chadl	96.9459	3.01396	32.1656	0.00437778
ENSMUSG00000063870	Chd4	983.906	3.40144	289.262	0.000311341
ENSMUSG00000064080	Fbln2	491.887	5.46301	90.0396	0.000311341
ENSMUSG00000064337	mt-Rnr1	22448	2.56878	8738.78	0.000311341
ENSMUSG00000064345	mt-Nd2	44293	13.57	3264.04	0.000311341
ENSMUSG00000064359	mt-Tg	1253.05	0	-	0.0011532
ENSMUSG00000064367	mt-Nd5	25581.3	28.9252	884.395	0.000311341
ENSMUSG00000064380	Gm26448	3.2023	0.0498711	64.2115	0.00890249
ENSMUSG00000064612	Gm26457	898.379	0	-	0.032671
ENSMUSG00000064843	Gm26207	42.3356	0	-	0.0143077
ENSMUSG00000065293	Gm26124	37.3755	0	-	0.0124571
ENSMUSG00000066107	Gm12666	4.61169	0	-	0.000311341
ENSMUSG00000066233	Tmem42	8.88184	0.514454	17.2646	0.0440642
ENSMUSG00000066324	Impad1	104.589	0.881678	118.625	0.000602547
ENSMUSG00000066389	Rpl31-ps1	2.22093	0	-	0.000311341
ENSMUSG00000066406	Akap13	28.2318	0.797925	35.3815	0.00389884
ENSMUSG00000066487	Gm5786	2.32656	0.103305	22.5213	0.0120961
ENSMUSG00000066551	Hmgb1	1257.16	50.9186	24.6896	0.00218884
ENSMUSG00000066553	Gm6969	12.2529	0	-	0.000311341
ENSMUSG00000066568	Lsm14a	97.8939	2.79271	35.0534	0.0261849
ENSMUSG00000066621	Tecpr1	186.594	0.887473	210.253	0.000311341
ENSMUSG00000066760	Psg16	1.40147	0.062036	22.5912	0.0159576
ENSMUSG00000067194	Eif1ax	1429.23	4.10995	347.749	0.000311341
ENSMUSG00000067274	Rplp0	3025.6	104.986	28.8191	0.000311341
ENSMUSG00000067276	Capn6	901.788	2.92186	308.635	0.000311341
ENSMUSG00000067336	Bmpr2	19.7593	0.238066	82.9993	0.0239112
ENSMUSG00000067586	S1pr3	69.819	1.62847	42.874	0.0463373
ENSMUSG00000067722	BC003965	212.519	0.724771	293.222	0.000311341
ENSMUSG00000067870	Rpl31-ps8	1.07628	0	-	0.000311341
ENSMUSG00000068039	Tcp1	2063.49	37.2416	55.4082	0.000881501
ENSMUSG00000068040	Tm9sf4	139.341	2.4327	57.2783	0.023732
ENSMUSG00000068122	Agtr2	22.2754	1.1998	18.5659	0.0421307
ENSMUSG00000068566	Myadm	93.3848	2.36015	39.5673	0.0494178
ENSMUSG00000068739	Sars	206.704	4.26235	48.4953	0.00508208
ENSMUSG00000068823	Csde1	506.274	10.0547	50.352	0.000311341
ENSMUSG00000069662	Marcks	576.093	37.1454	15.5091	0.000311341
ENSMUSG00000069895	Atxn1l	102.863	0.039819	2583.26	0.000311341
ENSMUSG00000070002	Ell	299.126	0.606491	493.208	0.000311341
ENSMUSG00000070436	Serpinh1	354.181	9.45504	37.4595	0.000311341
ENSMUSG00000070645	Ren1	1.80877	0.193145	9.36483	0.0177941
ENSMUSG00000071064	Zfp827	131.293	0.734328	178.793	0.000311341
ENSMUSG00000071072	Ptges3	1127.4	34.7894	32.4064	0.000311341
ENSMUSG00000071076	Jund	281.384	22.1135	12.7245	0.0322845
ENSMUSG00000071379	Hpcal1	744.61	4.62905	160.856	0.000311341
ENSMUSG00000071415	Rpl23	729.111	6.57421	110.905	0.00193452
ENSMUSG00000071547	Nt5dc2	1102	31.9447	34.4971	0.000602547
ENSMUSG00000071644	Eef1g	3477.52	56.0348	62.06	0.000311341
ENSMUSG00000071657	Bscl2	669.965	3.36898	198.863	0.000311341
ENSMUSG00000071659	Hnrnpul2	14.7123	0.475499	30.9408	0.0282074
ENSMUSG00000071866	Ppia	964.229	11.1253	86.6699	0.00193452
ENSMUSG00000072214	Sept5	777.599	5.03259	154.513	0.000311341
ENSMUSG00000072623	Zfp9	9.55024	0.323391	29.5316	0.0221927
ENSMUSG00000073155	1810058I24Rik	614.333	1.49459	411.038	0.000311341
ENSMUSG00000073403	Gm10499	3.74483	0.029128	128.565	0.0458281
ENSMUSG00000073542	Cep76	45.1628	0.444392	101.628	0.0123142
ENSMUSG00000073563	Csnk1g3	201.988	1.43818	140.447	0.000311341
ENSMUSG00000073639	Rab18	34.0967	1.9255	17.708	0.00867774
ENSMUSG00000073684	2610002J02Rik	1572.34	2.76692	568.264	0.000311341
ENSMUSG00000073702	Rpl31	2891.94	6.90427	418.863	0.000311341
ENSMUSG00000074034	Gm5921	1.91814	0.0787778	24.3487	0.0239112
ENSMUSG00000074129	Rpl13a	18596.7	134.261	138.512	0.000311341
ENSMUSG00000074170	Plekhf1	10.5797	0.272337	38.8478	0.00845423
ENSMUSG00000074182	Znhit6	472.393	0.820472	575.758	0.000311341
ENSMUSG00000074406	Zfp628	12.6467	0.526068	24.04	0.0302361
ENSMUSG00000074412	Gm10689	1.25153	0	-	0.000311341
ENSMUSG00000074682	Zcchc3	266.159	4.00133	66.5176	0.000311341
ENSMUSG00000074794	Arrdc3	280.985	0.761752	368.867	0.000311341
ENSMUSG00000075014	Gm10800	545.46	1.65485	329.613	0.000311341
ENSMUSG00000075015	Gm10801	74.5369	0.202237	368.562	0.0108499
ENSMUSG00000075028	Prdm11	18.4711	0.253837	72.7676	0.00243679
ENSMUSG00000075232	Amd1	15.4344	0.293481	52.5908	0.011058
ENSMUSG00000076431	Sox4	255.921	16.7107	15.3148	0.000602547
ENSMUSG00000077450	Rab11b	573.043	12.6275	45.3806	0.00757887
ENSMUSG00000078578	Ube2d3	572.309	19.2401	29.7456	0.00243679
ENSMUSG00000078619	Smarcd2	2891.28	6.40884	451.139	0.000311341
ENSMUSG00000078812	Eif5a	647.809	40.5873	15.9609	0.0130759
ENSMUSG00000079003	Samd1	546.41	12.7283	42.9287	0.00243679
ENSMUSG00000079111	Kdelr2	602.033	25.3858	23.7153	0.000311341
ENSMUSG00000079139	Gm4204	5.32797	0.19867	26.8182	0.0201994
ENSMUSG00000079426	Arpc4	220.857	6.78552	32.5483	0.00622212
ENSMUSG00000079641	Rpl39	379.262	0.925747	409.682	0.000311341
ENSMUSG00000079658	Tceb1	899.027	1.24681	721.062	0.000311341
ENSMUSG00000079677	Fdx1l	32.8308	1.70734	19.2292	0.0342844
ENSMUSG00000080002	Gm5566	1.27162	0	-	0.000311341
ENSMUSG00000080829	Gm8545	1.60218	0	-	0.000311341
ENSMUSG00000081453	Gm6767	4.59286	0.113275	40.5461	0.000311341
ENSMUSG00000081552	Gm12328	41.5731	5.4208	7.66918	0.0350037
ENSMUSG00000081768	Gm12755	1.68255	0	-	0.000311341
ENSMUSG00000081797	Gm8662	6.05499	0	-	0.000311341
ENSMUSG00000082127	Gm13577	2.89571	0	-	0.0104167
ENSMUSG00000082474	Gm8213	1.79234	0	-	0.000311341
ENSMUSG00000082480	Gm11687	1.33621	0.0616694	21.6673	0.0409233
ENSMUSG00000082536	Gm13456	18.0107	0.428592	42.0229	0.000311341
ENSMUSG00000082790	Gm12155	11.4021	0	-	0.000311341
ENSMUSG00000082809	Gm14150	10.355	0.354909	29.1765	0.00341903
ENSMUSG00000082895	Rpsa-ps9	4.99854	0.0921043	54.2704	0.0118887
ENSMUSG00000083087	Gm11249	10.3428	0.240642	42.98	0.000881501
ENSMUSG00000083219	Gm11410	2.54065	0	-	0.000311341
ENSMUSG00000083344	Gm7363	2.44549	0	-	0.000311341
ENSMUSG00000083563	Gm13340	61.1422	0.112724	542.406	0.00389884
ENSMUSG00000083594	Gm13722	3.56469	0.0741749	48.0579	0.000311341
ENSMUSG00000083621	Gm14586	2.15298	0	-	0.000311341
ENSMUSG00000083705	Gm8624	25.4691	0.106127	239.987	0.0116762
ENSMUSG00000083775	Gm14837	3.07834	0	-	0.0124571
ENSMUSG00000084159	Gm12696	9.00869	1.64748	5.46816	0.0377456
ENSMUSG00000084319	Tpt1-ps3	48.179	1.28067	37.6202	0.000311341
ENSMUSG00000085342	Gm12254	3.9721	0	-	0.000311341
ENSMUSG00000085817	Gm12668	6.06876	0	-	0.000311341
ENSMUSG00000086427	Hoxa11os	729.833	2.84505	256.527	0.000311341
ENSMUSG00000087306	A230004M16Rik	2.59255	0.143862	18.0211	0.0135018
ENSMUSG00000089146	Gm25266	142.142	0	-	0.000311341
ENSMUSG00000089855	Gm15662	6304.68	64.213	98.1839	0.000311341
ENSMUSG00000090084	Srpx	609.658	0.877181	695.02	0.000311341
ENSMUSG00000090394	4930523C07Rik	111.863	0.14512	770.831	0.000311341
ENSMUSG00000090625	Gm20721	4316.2	145.777	29.6082	0.0206064
ENSMUSG00000090862	Rps13	1473.13	6.68916	220.226	0.000311341
ENSMUSG00000090891	D6Ertd527e	1.54325	0.0377995	40.8273	0.0423004
ENSMUSG00000091058	Gm17538	1.53356	0	-	0.002923
ENSMUSG00000091337	Eid1	1625.91	25.268	64.3466	0.000311341
ENSMUSG00000091373	Gm8810	6.97903	0	-	0.000311341
ENSMUSG00000091549	Gm6548	11.0204	0.563077	19.5717	0.000881501
ENSMUSG00000091896	Ube2d2a	834.629	10.1293	82.3975	0.000311341
ENSMUSG00000091957	Rps2-ps10	95.9065	1.32498	72.3834	0.000311341
ENSMUSG00000093231	Gm25297	667.452	0	-	0.00389884
ENSMUSG00000093674	Rpl41	997.579	5.48011	182.036	0.000311341
ENSMUSG00000093886	Gm23158	19.6181	0	-	0.0124571
ENSMUSG00000094557	Rpl35a-ps7	1.4564	0	-	0.00243679
ENSMUSG00000094614	Gm21769	27.4289	0.765797	35.8175	0.0289507
ENSMUSG00000095123	Gm21781	7.56386	0.0659288	114.728	0.00193452
ENSMUSG00000095147	Mir3070a	86.9707	0	-	0.0143077
ENSMUSG00000095280	Gm21738	4.93523	0	-	0.000311341
ENSMUSG00000095562	Gm21887	22.8196	0.254435	89.6873	0.000602547
ENSMUSG00000096006	Gm21596	3.34357	0.191083	17.498	0.0011532
ENSMUSG00000096768	Erdr1	2214.43	37.4497	59.1308	0.000311341
ENSMUSG00000096887	Gm20594	1.80804	0	-	0.000311341
ENSMUSG00000097119	B230354K17Rik	5.75606	0.160129	35.9464	0.0177941
ENSMUSG00000097148	Gm3839	2.29194	0.375186	6.10881	0.0433662
ENSMUSG00000097304	Rpl31-ps15	3.06025	0	-	0.000311341
ENSMUSG00000097312	Gm26870	269.816	0.708608	380.769	0.000311341
ENSMUSG00000097391	Mirg	100.361	2.02638	49.5272	0.0011532
ENSMUSG00000097417	Gm26669	208.102	5.54213	37.5491	0.0263722
ENSMUSG00000097451	Rian	110.125	2.21148	49.797	0.00460945
ENSMUSG00000097504	4930516B21Rik	291.049	0.34082	853.967	0.00193452
ENSMUSG00000097601	Gm26660	40.6888	0.0181822	2237.84	0.037894
ENSMUSG00000097695	Gm26905	3.25002	0.065518	49.605	0.000311341
ENSMUSG00000097803	Rpl31-ps16	2.76881	0	-	0.000311341
ENSMUSG00000097815	Gm26809	6.55288	0.259832	25.2197	0.0258176
ENSMUSG00000098076	Gm6981	8.34416	0.0671989	124.171	0.0171888
ENSMUSG00000098112	Bin2	65.1998	0.531741	122.616	0.00484919
ENSMUSG00000098178	Yam1	920.88	24.3019	37.8933	0.00845423
ENSMUSG00000098713	Rps2-ps5	1.37983	0.099981	13.8009	0.024488
ENSMUSG00000098816	Gm27786	1086.15	0	-	0.0330155
ENSMUSG00000098973	Mir6236	1211.37	17.684	68.5009	0.00437778
ENSMUSG00000099143	Gm27483	2756.87	48.5265	56.8116	0.0388037
ENSMUSG00000100078	Gm6170	8.11397	0.358022	22.6633	0.000602547
ENSMUSG00000100421	Gm29044	9.96609	0	-	0.0440642
ENSMUSG00000101188	Eif4a-ps4	2.23196	0.0693351	32.1909	0.0177941
ENSMUSG00000101609	Kcnq1ot1	1.95488	0.0431857	45.2668	0.002923
ENSMUSG00000101698	Gm29562	169.378	2.39957	70.5868	0.00508208
ENSMUSG00000101776	Gm28268	1.50586	0.0934155	16.12	0.0106356
ENSMUSG00000101789	Gm28956	1.52308	0	-	0.0011532
ENSMUSG00000101795	Gm5835	2.58004	0.0503428	51.2494	0.023732
ENSMUSG00000101939	Gm28438	1.73999	0	-	0.00141852
ENSMUSG00000102204	Gm36958	1.21084	0.049439	24.4916	0.0077944
ENSMUSG00000102307	Gm38194	2.32106	0.182439	12.7224	0.00622212
ENSMUSG00000102591	Gm38383	1.92351	0.018528	103.816	0.034111
ENSMUSG00000102976	Zc3h11a	68.2559	6.46129	10.5638	0.0011532
ENSMUSG00000103880	Gm37009	37.1755	1.40908	26.3828	0.000602547
ENSMUSG00000103997	Gm38027	2.0308	0	-	0.0104167
ENSMUSG00000104046	Gm37567	2.00355	0.0901506	22.2245	0.0241082
ENSMUSG00000104377	Gm37515	1.45226	0.0149113	97.3933	0.015348
ENSMUSG00000104802	RP23-59B8.2	3.97572	0.146818	27.0792	0.000881501
ENSMUSG00000104882	RP23-397C5.5	1.48211	0	-	0.000881501
ENSMUSG00000105207	RP23-324P1.1	3.94173	0.0521827	75.5371	0.000311341
ENSMUSG00000105243	RP24-295P14.2	20.8166	0	-	0.000311341
ENSMUSG00000105247	RP23-33C9.1	1.2875	0.0375842	34.2564	0.000311341
ENSMUSG00000105353	RP24-230J14.4	92.2184	0.465625	198.053	0.0263722
ENSMUSG00000105461	RP24-461L18.3	12.8974	0	-	0.000311341
ENSMUSG00000105703	RP24-378G4.3	46.6806	0.751437	62.1218	0.0246706
ENSMUSG00000105814	mmu-mir-703	6656.87	339.693	19.5967	0.000311341
ENSMUSG00000105987	RP23-110C17.2	605.551	7.54774	80.2294	0.000311341
ENSMUSG00000106044	RP24-390N7.1	8.50724	0.316827	26.8514	0.0108499
ENSMUSG00000106368	AC160635.1	39.2362	0	-	0.002923
ENSMUSG00000106634	RP23-324H16.2	3.86923	0.0391636	98.7966	0.0114807
ENSMUSG00000106638	RP23-239L21.4	3.13726	0.018578	168.87	0.00645474
ENSMUSG00000106847	Peg13	95.7354	0.904008	105.901	0.0239112
ENSMUSG00000106930	RP23-9D24.2	1.74184	0	-	0.000311341
ENSMUSG00000106948	RP23-256D7.2	1.5825	0.0134684	117.497	0.0199999
ENSMUSG00000107002	NCBP2-AS2	1254.55	0.823977	1522.55	0.000311341
ENSMUSG00000107306	RP23-382I10.2	2.02214	0.0278828	72.5228	0.00622212
ENSMUSG00000107383	RP24-246N21.1	2.1494	0.0486523	44.1788	0.0143077

## Sheet: S6_RNAseq_mouse_Sertoli
Table S6.
Ensemble Gene ID	Gene Name	Average FPKM in Sertoli cells (N=3)	Average FPKM in whole embryo (N=3)	Fold change	q-value
ENSMUSG00000000278	Scpep1	8.84055	1.38471	6.38441	0.0433662
ENSMUSG00000000296	Tpd52l1	4.73132	0.454381	10.4127	0.00218884
ENSMUSG00000000594	Gm2a	14.2019	1.0665	13.3164	0.000881501
ENSMUSG00000001151	Pcnt	2.49671	0.369268	6.76124	0.0171888
ENSMUSG00000001435	Col18a1	36.9474	3.32774	11.1029	0.00934387
ENSMUSG00000001751	Naglu	4.71563	0.699482	6.7416	0.0233566
ENSMUSG00000001827	Folr1	8.37111	0.158352	52.8639	0.000311341
ENSMUSG00000002100	Mybpc3	3.78004	0.631779	5.98317	0.0204008
ENSMUSG00000002475	Abhd3	1.4148	0.0731622	19.3379	0.0011532
ENSMUSG00000002602	Axl	12.9212	1.93857	6.66533	0.0454694
ENSMUSG00000003279	Dlgap1	1.06172	0.191271	5.55087	0.0409233
ENSMUSG00000003360	Ddx23	3.39464	0.0178622	190.046	0.000311341
ENSMUSG00000003411	Rab3b	3.62132	0.320179	11.3103	0.00218884
ENSMUSG00000003545	Fosb	3.4303	0.0315942	108.574	0.000311341
ENSMUSG00000003555	Cyp17a1	188.126	0.0868339	2166.5	0.000311341
ENSMUSG00000003559	As3mt	2.57878	0.455039	5.66716	0.0435344
ENSMUSG00000004035	Gstm7	24.573	0.884731	27.7745	0.000602547
ENSMUSG00000004864	Mapk13	11.4421	0.702985	16.2764	0.000602547
ENSMUSG00000004892	Bcan	8.75023	0.455393	19.2147	0.00168003
ENSMUSG00000004902	Slc25a18	1.12239	0.131643	8.52601	0.0188025
ENSMUSG00000005202	Shbg	5.14017	0.209219	24.5684	0.000311341
ENSMUSG00000005268	Prlr	1.27448	0.00603893	211.044	0.000311341
ENSMUSG00000005373	Mlxipl	2.45374	0.199367	12.3077	0.00414078
ENSMUSG00000005553	Atp4a	1.5729	0.0489835	32.1108	0.0171888
ENSMUSG00000005580	Adcy9	1.44315	0.13487	10.7003	0.0011532
ENSMUSG00000006445	Epha2	1.67556	0.239702	6.99018	0.00667949
ENSMUSG00000008540	Mgst1	6.11832	0.475529	12.8663	0.000602547
ENSMUSG00000008892	Vdac3	15.1316	2.95045	5.12857	0.0451372
ENSMUSG00000009092	Derl3	3.58943	0.140045	25.6305	0.00141852
ENSMUSG00000010307	Tmem86a	19.7182	2.125	9.27915	0.00734985
ENSMUSG00000010607	Pigyl	1.69364	0.308626	5.48768	0.0416369
ENSMUSG00000011263	Exoc3l2	5.83717	0.263452	22.1565	0.000311341
ENSMUSG00000012819	Cdh23	6.38694	0.0695849	91.7863	0.000311341
ENSMUSG00000014782	Plekhg4	1.69319	0.0889971	19.0252	0.000311341
ENSMUSG00000015090	Ptgds	26.5556	0.0820866	323.507	0.00168003
ENSMUSG00000015568	Lpl	6.62714	0.49635	13.3517	0.00268363
ENSMUSG00000015766	Eps8	5.30281	0.404138	13.1213	0.00645474
ENSMUSG00000016458	Wt1	14.3872	0.661137	21.7613	0.000311341
ENSMUSG00000017417	Plxdc1	1.61041	0.0572117	28.1483	0.000311341
ENSMUSG00000017707	Serinc3	11.3356	1.1386	9.95574	0.0147298
ENSMUSG00000017756	Slc12a7	5.81087	0.579143	10.0336	0.00366253
ENSMUSG00000018102	Hist1h2bc	1.46351	0.253249	5.77894	0.0497445
ENSMUSG00000018634	Crhr1	4.78425	0.0679758	70.3817	0.000311341
ENSMUSG00000018861	Fdxr	69.1779	1.40313	49.3026	0.000311341
ENSMUSG00000019951	Uhrf1bp1l	1.25289	0.137589	9.10603	0.00460945
ENSMUSG00000019966	Kitl	1.45661	0.107631	13.5334	0.0077944
ENSMUSG00000020216	Jsrp1	3.82596	0.438687	8.72139	0.0173865
ENSMUSG00000020303	Stc2	1.09253	0.173899	6.28255	0.0213955
ENSMUSG00000020415	Pttg1	1.18197	0.204207	5.7881	0.0243023
ENSMUSG00000020422	Tns3	1.33531	0.224344	5.95206	0.0298538
ENSMUSG00000020423	Btg2	9.38902	1.65375	5.67741	0.0456442
ENSMUSG00000020432	Tcn2	9.99927	1.84037	5.43329	0.0275002
ENSMUSG00000020473	Aebp1	4.92205	0.455545	10.8048	0.00667949
ENSMUSG00000020734	Grin2c	1.85841	0.0349054	53.2413	0.000602547
ENSMUSG00000020773	Trim47	41.7315	1.76402	23.657	0.000311341
ENSMUSG00000020806	Rhbdf2	3.04103	0.604906	5.02728	0.0449618
ENSMUSG00000020847	Rph3al	2.19134	0.191449	11.4461	0.00193452
ENSMUSG00000020877	Scrn2	9.0519	1.233	7.34136	0.00934387
ENSMUSG00000021094	Dhrs7	1.25911	0.157361	8.00141	0.0123142
ENSMUSG00000021136	Smoc1	4.60132	0.354012	12.9976	0.000881501
ENSMUSG00000021250	Fos	28.7698	0.393183	73.1715	0.000311341
ENSMUSG00000021365	Nedd9	4.42535	0.271101	16.3236	0.000311341
ENSMUSG00000021384	Susd3	13.9137	0.0559001	248.903	0.000311341
ENSMUSG00000021477	Ctsl	76.7085	4.20618	18.2371	0.000311341
ENSMUSG00000021676	Iqgap2	1.69811	0.218401	7.77519	0.0159576
ENSMUSG00000021684	Pde8b	2.08136	0.172338	12.0772	0.00437778
ENSMUSG00000021754	Map3k1	1.43641	0.123342	11.6457	0.0291388
ENSMUSG00000021870	Slmap	3.84936	0.513247	7.50001	0.0151396
ENSMUSG00000021895	Arhgef3	1.11591	0.208315	5.35684	0.0235523
ENSMUSG00000021944	Gata4	21.7187	0.601241	36.1231	0.000311341
ENSMUSG00000022032	Scara5	2.62098	0.236087	11.1018	0.00268363
ENSMUSG00000022037	Clu	335.57	4.66158	71.9863	0.000311341
ENSMUSG00000022040	Ephx2	1.53565	0.305647	5.02426	0.0351792
ENSMUSG00000022144	Gdnf	1.09043	0.0698359	15.6142	0.00193452
ENSMUSG00000022180	Slc7a8	2.34786	0.243238	9.65252	0.0199999
ENSMUSG00000022389	Tef	2.88395	0.629531	4.58111	0.0435344
ENSMUSG00000022587	Ly6e	16.1804	2.54985	6.34563	0.0207957
ENSMUSG00000022807	Osbpl11	2.55873	0.492177	5.1988	0.0328366
ENSMUSG00000023000	Dhh	12.003	0.098251	122.167	0.000311341
ENSMUSG00000023034	Nr4a1	7.92618	0.185906	42.6354	0.000311341
ENSMUSG00000023047	Amhr2	29.933	0.117513	254.721	0.000311341
ENSMUSG00000023336	Wfdc1	1.74529	0.0886902	19.6785	0.010213
ENSMUSG00000023809	Rps6ka2	2.91815	0.494884	5.89663	0.0235523
ENSMUSG00000023827	Agpat4	7.41891	1.15623	6.41647	0.024488
ENSMUSG00000023905	Tnfrsf12a	1.85596	0.252759	7.3428	0.0151396
ENSMUSG00000024055	Cyp4f13	2.37747	0.462215	5.14365	0.0313615
ENSMUSG00000024186	Rgs11	19.0019	0.264199	71.9227	0.000311341
ENSMUSG00000024187	Itfg3	9.93095	1.91735	5.17952	0.046177
ENSMUSG00000024222	Fkbp5	4.97061	0.68079	7.30124	0.00867774
ENSMUSG00000024236	Svil	3.66521	0.359514	10.1949	0.0304254
ENSMUSG00000024357	Sil1	3.86469	0.739799	5.22397	0.0207957
ENSMUSG00000024424	Ttc39c	4.83303	0.672773	7.18375	0.0396843
ENSMUSG00000024600	Slc27a6	1.46788	0.0618792	23.7217	0.00168003
ENSMUSG00000024665	Fads2	9.17541	0.931045	9.85496	0.00734985
ENSMUSG00000024713	Pcsk5	3.16914	0.457848	6.92182	0.0126612
ENSMUSG00000024747	Aldh1a7	17.2405	0.253055	68.1295	0.000311341
ENSMUSG00000024818	Slc25a45	1.12021	0.127776	8.76698	0.00622212
ENSMUSG00000024837	Dmrt1	3.43912	0.0134967	254.812	0.0229921
ENSMUSG00000024885	Aldh3b1	9.14742	0.0859665	106.407	0.000311341
ENSMUSG00000024900	Cpt1a	2.16548	0.370239	5.84887	0.0263722
ENSMUSG00000025056	Nr0b1	2.02776	0.0401788	50.4684	0.0155524
ENSMUSG00000025213	Kazald1	20.1241	0.759546	26.4949	0.000311341
ENSMUSG00000025277	Abhd6	1.00171	0.16008	6.25756	0.0235523
ENSMUSG00000025425	St8sia5	1.07099	0.0853994	12.541	0.00845423
ENSMUSG00000025497	Cdhr5	1.08684	0.0316935	34.2922	0.0130759
ENSMUSG00000025584	Pde8a	1.33387	0.217876	6.12215	0.0118887
ENSMUSG00000025915	Sgk3	1.94453	0.322629	6.02714	0.0147298
ENSMUSG00000025934	Gsta3	1.80563	0.110652	16.3181	0.00243679
ENSMUSG00000025955	Akr1cl	35.453	0.043637	812.453	0.00243679
ENSMUSG00000025979	Mob4	7.00224	0.465427	15.0448	0.00389884
ENSMUSG00000026107	Nabp1	1.33221	0.143697	9.27097	0.00508208
ENSMUSG00000026241	Nppc	1.43372	0.108188	13.2521	0.0171888
ENSMUSG00000026249	Serpine2	33.7723	5.36218	6.29824	0.037894
ENSMUSG00000026255	Efhd1	6.87686	0.159196	43.1974	0.000311341
ENSMUSG00000026278	Bok	9.44446	1.50056	6.29396	0.0206064
ENSMUSG00000026483	Fam129a	2.6072	0.0700861	37.2	0.000881501
ENSMUSG00000026627	Tmem206	10.9802	0.636168	17.2599	0.000311341
ENSMUSG00000026675	Hsd17b7	1.43309	0.123847	11.5715	0.0126612
ENSMUSG00000026751	Nr5a1	36.5784	0.0995208	367.545	0.000311341
ENSMUSG00000026888	Grb14	7.21701	0.679845	10.6157	0.00268363
ENSMUSG00000027111	Itga6	18.3205	1.51048	12.1289	0.0278458
ENSMUSG00000027199	Gatm	11.273	0.533337	21.1367	0.000311341
ENSMUSG00000027296	Itpka	1.40871	0.191174	7.36873	0.0116762
ENSMUSG00000027298	Tyro3	14.6926	1.15803	12.6876	0.0011532
ENSMUSG00000027360	Hdc	1.09419	0.0752075	14.5489	0.00317123
ENSMUSG00000027442	Cst8	7.062	0	-	0.000311341
ENSMUSG00000027445	Cst9	12.3117	0	-	0.000311341
ENSMUSG00000027463	Slc52a3	1.23462	0.0453132	27.2464	0.00193452
ENSMUSG00000027583	Zbtb46	2.51955	0.506724	4.97223	0.0473784
ENSMUSG00000027615	Hps3	1.79972	0.22761	7.90703	0.00667949
ENSMUSG00000027871	Hsd3b1	71.4997	0.131762	542.643	0.000311341
ENSMUSG00000027875	Hmgcs2	3.57964	0.478432	7.48202	0.0282074
ENSMUSG00000027931	Npr1	27.0133	0.520649	51.8839	0.000311341
ENSMUSG00000027952	Pmvk	6.15163	1.00671	6.11063	0.0417905
ENSMUSG00000027955	Fam198b	2.05616	0.163192	12.5996	0.0261849
ENSMUSG00000027997	Casp6	2.92685	0.495822	5.90303	0.0348206
ENSMUSG00000028164	Manba	1.66853	0.198062	8.42428	0.0120961
ENSMUSG00000028195	Cyr61	33.8608	2.14713	15.7703	0.00141852
ENSMUSG00000028378	Ptgr1	4.47303	0.65043	6.87704	0.0114807
ENSMUSG00000028456	Unc13b	5.82136	0.199339	29.2033	0.000311341
ENSMUSG00000028558	Calr4	1.45431	0.0163831	88.7689	0.0223831
ENSMUSG00000028657	Ppt1	10.2655	0.823637	12.4636	0.0276851
ENSMUSG00000028776	Tinagl1	33.8033	2.61613	12.9211	0.00341903
ENSMUSG00000028885	Smpdl3b	1.96044	0.239641	8.18074	0.00530547
ENSMUSG00000028927	Padi2	1.10449	0.0352055	31.3727	0.000602547
ENSMUSG00000028943	Espn	14.6689	0.300501	48.8148	0.000311341
ENSMUSG00000029189	Sel1l3	4.31968	0.238549	18.1081	0.000311341
ENSMUSG00000029304	Spp1	6.52408	0.079881	81.6725	0.000311341
ENSMUSG00000029333	Rasgef1b	11.5	1.1521	9.98177	0.00193452
ENSMUSG00000029359	Tesc	24.3324	0.35312	68.9069	0.000311341
ENSMUSG00000029522	Pla2g1b	1.50267	0	-	0.000311341
ENSMUSG00000029718	Pcolce	70.2955	6.59678	10.656	0.00713139
ENSMUSG00000029762	Akr1b8	12.3596	0.268461	46.0387	0.000311341
ENSMUSG00000029826	Zc3hav1	3.4264	0.339131	10.1035	0.0011532
ENSMUSG00000030022	Adamts9	2.76865	0.207825	13.322	0.00389884
ENSMUSG00000030088	Aldh1l1	5.60849	0.554388	10.1165	0.0209983
ENSMUSG00000030103	Bhlhe40	2.5964	0.280786	9.2469	0.010213
ENSMUSG00000030246	Ldhb	46.3528	4.33391	10.6954	0.00667949
ENSMUSG00000030513	Pcsk6	6.50113	0.687809	9.45194	0.002923
ENSMUSG00000030748	Il4ra	1.00695	0.169411	5.94383	0.0159576
ENSMUSG00000030761	Myo7a	7.45277	0.571582	13.0388	0.000311341
ENSMUSG00000030826	Bcat2	15.8706	2.80638	5.65519	0.034461
ENSMUSG00000031024	St5	7.12831	1.35094	5.27656	0.0396843
ENSMUSG00000031168	Ebp	4.76378	0.452416	10.5296	0.023732
ENSMUSG00000031255	Sytl4	2.42556	0.102703	23.6172	0.000311341
ENSMUSG00000031278	Acsl4	1.53327	0.261501	5.86334	0.0489189
ENSMUSG00000031349	Nsdhl	8.17306	0.916378	8.91887	0.0197999
ENSMUSG00000031371	Haus7	8.89449	1.37794	6.45492	0.0304254
ENSMUSG00000031451	Gas6	12.029	1.11498	10.7885	0.0011532
ENSMUSG00000031574	Star	23.1524	0.0527283	439.089	0.000311341
ENSMUSG00000031654	Cbln1	6.4046	0.619438	10.3394	0.0114807
ENSMUSG00000031760	Mt3	2.19515	0.155057	14.1571	0.0470227
ENSMUSG00000031778	Cx3cl1	1.35908	0.249977	5.43682	0.0175955
ENSMUSG00000031853	BC021891	2.75492	0.0159535	172.684	0.00508208
ENSMUSG00000032051	Fdx1	50.2773	1.32393	37.9758	0.000311341
ENSMUSG00000032267	Usp28	1.86655	0.398725	4.6813	0.0451372
ENSMUSG00000032281	Acsbg1	49.2117	0.192531	255.604	0.000311341
ENSMUSG00000032300	1700017B05Rik	7.42138	1.11993	6.62665	0.0179943
ENSMUSG00000032323	Cyp11a1	212.009	0.114014	1859.5	0.000311341
ENSMUSG00000032348	Gsta4	6.46983	0.381166	16.9738	0.000602547
ENSMUSG00000032359	Ctsh	4.12549	0.726996	5.67471	0.0169963
ENSMUSG00000032394	Igdcc3	2.90958	0.530723	5.48229	0.0258176
ENSMUSG00000032418	Me1	67.4731	1.40873	47.8964	0.000311341
ENSMUSG00000032420	Nt5e	1.01703	0.125285	8.11773	0.00218884
ENSMUSG00000032724	Abtb2	2.09689	0.386669	5.42296	0.0428255
ENSMUSG00000032786	Alas1	50.7331	1.55139	32.7017	0.000881501
ENSMUSG00000032796	Lama1	1.26151	0.128836	9.7916	0.00168003
ENSMUSG00000032968	Inha	56.4714	0.966452	58.4317	0.000311341
ENSMUSG00000033066	Gas7	1.65534	0.0897657	18.4407	0.0011532
ENSMUSG00000033227	Wnt6	73.6951	4.33866	16.9857	0.00168003
ENSMUSG00000033488	BC026585	3.79807	0.585623	6.48552	0.011058
ENSMUSG00000033491	Prss35	8.37024	0.915677	9.14104	0.00193452
ENSMUSG00000033610	Pank1	3.73033	0.70168	5.31628	0.034111
ENSMUSG00000033722	BC034090	4.80279	0.564042	8.51495	0.00622212
ENSMUSG00000034758	Tle6	17.6199	0.809008	21.7796	0.000311341
ENSMUSG00000034765	Dusp5	2.69454	0.279574	9.63802	0.00317123
ENSMUSG00000034801	Sos2	1.14991	0.159728	7.19918	0.0287653
ENSMUSG00000034858	Fam214a	1.56999	0.154491	10.1623	0.002923
ENSMUSG00000035262	Amh	193.954	0.324588	597.539	0.000311341
ENSMUSG00000035458	Tnni3	7.42736	0.870073	8.53648	0.00912199
ENSMUSG00000035561	Aldh1b1	7.79648	0.494253	15.7743	0.00193452
ENSMUSG00000035637	Grhpr	14.5555	1.83641	7.92606	0.00734985
ENSMUSG00000036097	Fam178a	2.29533	0.447177	5.13293	0.0362824
ENSMUSG00000036202	Rif1	2.25433	0.335649	6.71633	0.0366485
ENSMUSG00000036368	Rmdn2	2.61988	0.144212	18.1669	0.000602547
ENSMUSG00000036523	Greb1	2.46712	0.102125	24.1578	0.00317123
ENSMUSG00000036528	Ppfibp2	2.32618	0.192459	12.0866	0.000881501
ENSMUSG00000036687	Tmem184a	37.1108	0.204894	181.122	0.000881501
ENSMUSG00000037031	Tspan15	9.05197	0.482407	18.7642	0.000311341
ENSMUSG00000037035	Inhbb	8.28495	0.136485	60.7023	0.000311341
ENSMUSG00000037129	Tmprss13	2.50251	0.0139439	179.47	0.0368293
ENSMUSG00000037161	Mgarp	2.19274	0.0730568	30.0142	0.000602547
ENSMUSG00000037754	Ppp1r16b	1.54094	0.0463557	33.2417	0.000311341
ENSMUSG00000037936	Scarb1	61.9756	2.7319	22.6859	0.00414078
ENSMUSG00000038039	Gcc2	2.35618	0.327659	7.19095	0.0256319
ENSMUSG00000038235	F11r	7.8004	0.754694	10.3358	0.010002
ENSMUSG00000038418	Egr1	20.3632	0.731276	27.8461	0.000311341
ENSMUSG00000038508	Gdf15	2.50387	0.0924886	27.0722	0.00243679
ENSMUSG00000038555	Reep2	16.0369	2.79449	5.73876	0.0311636
ENSMUSG00000038776	Ephx1	11.4712	0.115974	98.9118	0.000311341
ENSMUSG00000038816	Ctnnal1	2.73883	0.360917	7.58853	0.0324677
ENSMUSG00000039007	Cpq	4.15673	0.454704	9.14162	0.00141852
ENSMUSG00000039533	Mmd2	5.83658	0.857188	6.80898	0.0114807
ENSMUSG00000039904	Gpr37	2.1006	0.0984599	21.3346	0.000311341
ENSMUSG00000039952	Dag1	3.95284	0.57314	6.89681	0.00934387
ENSMUSG00000039956	Mrap	1.73627	0.134099	12.9477	0.00667949
ENSMUSG00000040061	Plcb2	5.63072	0.095937	58.6918	0.000311341
ENSMUSG00000040111	Gramd1b	13.5424	0.199672	67.8232	0.000311341
ENSMUSG00000040260	Daam2	2.11017	0.313059	6.74049	0.0123142
ENSMUSG00000040562	Gstm2	37.9391	0.490989	77.2708	0.000311341
ENSMUSG00000040703	Cyp2s1	1.73923	0.216057	8.04987	0.0145215
ENSMUSG00000040883	Tmem205	2.54575	0.221606	11.4877	0.0280268
ENSMUSG00000040997	Abhd4	11.7469	1.6869	6.9636	0.0137116
ENSMUSG00000041000	Trim62	7.23733	1.02634	7.05159	0.0135018
ENSMUSG00000041132	N4bp2l1	2.60463	0.359497	7.24521	0.0159576
ENSMUSG00000041193	Pla2g5	1.38095	0.0320677	43.0636	0.000881501
ENSMUSG00000041229	Phf8	2.28567	0.443201	5.15719	0.033201
ENSMUSG00000041329	Atp1b2	17.1531	1.93144	8.88099	0.00890249
ENSMUSG00000041476	Smpx	1.70653	0.209624	8.14091	0.00389884
ENSMUSG00000041696	Rasl12	3.36044	0.262889	12.7827	0.000311341
ENSMUSG00000041930	Fam222a	4.39999	0.494049	8.90598	0.00268363
ENSMUSG00000042155	Klhl23	3.07215	0.44013	6.9801	0.0118887
ENSMUSG00000042662	Dusp15	1.33387	0.0565412	23.5911	0.000602547
ENSMUSG00000042842	Serpinb6b	2.00083	0.0818807	24.4359	0.00141852
ENSMUSG00000043664	Tmem221	1.33849	0.065576	20.4113	0.0199998
ENSMUSG00000044217	Aqp5	3.40556	0.092495	36.8189	0.000602547
ENSMUSG00000044641	Pard6b	1.93541	0.375205	5.15827	0.0339302
ENSMUSG00000044986	Tst	12.4936	1.39005	8.98788	0.00414078
ENSMUSG00000045004	Spata21	6.20671	0.0556044	111.623	0.0147298
ENSMUSG00000045287	Rtn4rl1	3.26532	0.290882	11.2256	0.00168003
ENSMUSG00000045629	Sh3tc2	3.74539	0.0986638	37.9611	0.000311341
ENSMUSG00000046182	Gsg1l	2.41736	0.283796	8.51795	0.0120961
ENSMUSG00000046718	Bst2	5.97208	0.174759	34.1732	0.002923
ENSMUSG00000046733	Gprc5a	3.00888	0.136809	21.9933	0.00193452
ENSMUSG00000047407	Tgif1	12.5066	2.49152	5.01967	0.0475561
ENSMUSG00000049112	Oxtr	1.21932	0.0199351	61.1645	0.00243679
ENSMUSG00000049265	Kcnk3	11.9804	0.355805	33.6713	0.000602547
ENSMUSG00000049404	Rarres1	1.13137	0.157924	7.16402	0.0402353
ENSMUSG00000049422	Chchd10	16.9798	0.968092	17.5394	0.000311341
ENSMUSG00000049538	Adamts16	6.36185	0.0765805	83.074	0.000311341
ENSMUSG00000050052	Tdrp	1.94872	0.191257	10.189	0.000602547
ENSMUSG00000050645	Defb19	7.25368	0	-	0.000311341
ENSMUSG00000050751	Pgbd5	8.82198	0.692019	12.7482	0.000311341
ENSMUSG00000051159	Cited1	15.9704	1.31994	12.0993	0.00193452
ENSMUSG00000051727	Kctd14	31.5899	0.243724	129.613	0.000311341
ENSMUSG00000052837	Junb	5.32012	0.750436	7.08937	0.0159576
ENSMUSG00000053062	Jam2	2.30486	0.226962	10.1553	0.0223831
ENSMUSG00000053279	Aldh1a1	153.854	0.563707	272.933	0.000311341
ENSMUSG00000053846	Lipg	2.04208	0.045355	45.0244	0.000881501
ENSMUSG00000053886	Sh2d4a	2.44623	0.129289	18.9206	0.000311341
ENSMUSG00000054446	Cpa1	1.65982	0.0552191	30.0588	0.00713139
ENSMUSG00000054509	Parp4	1.79709	0.170218	10.5576	0.0276851
ENSMUSG00000054889	Dsp	2.08261	0.289292	7.19899	0.0080182
ENSMUSG00000055850	Rnf181	32.5092	3.18516	10.2065	0.0173865
ENSMUSG00000056025	Clca3a1	2.34203	0.068436	34.2222	0.000311341
ENSMUSG00000056220	Pla2g4a	1.05007	0.194118	5.40944	0.0428255
ENSMUSG00000057367	Birc2	2.54962	0.451673	5.64484	0.0416369
ENSMUSG00000058135	Gstm1	68.4404	1.63167	41.945	0.000311341
ENSMUSG00000058454	Dhcr7	31.3094	2.63696	11.8733	0.0263722
ENSMUSG00000058740	Kcnt1	10.5985	0.278143	38.1045	0.000311341
ENSMUSG00000058979	Cecr5	4.31078	0.63733	6.76381	0.0145215
ENSMUSG00000059401	Mamld1	2.22543	0.261205	8.51986	0.00437778
ENSMUSG00000059456	Ptk2b	11.0033	0.190862	57.6506	0.000311341
ENSMUSG00000059555	Tor4a	1.16433	0.219821	5.29672	0.0167993
ENSMUSG00000060147	Serpinb6a	25.8489	2.83834	9.10705	0.0171888
ENSMUSG00000060224	Pyroxd2	1.31317	0.1029	12.7616	0.000881501
ENSMUSG00000061461	Smim20	3.08176	0.408037	7.55265	0.00667949
ENSMUSG00000061758	Akr1b10	1.27098	0.238037	5.33942	0.0307902
ENSMUSG00000061878	Sphk1	2.35794	0.514212	4.58554	0.0342844
ENSMUSG00000062296	Trank1	6.91818	0.104846	65.9842	0.000311341
ENSMUSG00000062309	Rpp25	3.98885	0.507159	7.86509	0.00599666
ENSMUSG00000063415	Cyp26b1	3.34894	0.478992	6.99164	0.00934387
ENSMUSG00000063935	Zar1	2.05406	0.120673	17.0217	0.00576576
ENSMUSG00000064036	Mro	13.806	0.138775	99.4848	0.000311341
ENSMUSG00000064215	Ifi27	8.47119	0.397995	21.2847	0.000311341
ENSMUSG00000064284	Cdpf1	1.08253	0.181134	5.9764	0.0196061
ENSMUSG00000066652	Lefty2	2.06915	0.0200239	103.334	0.0275002
ENSMUSG00000066894	Vsig10	1.59862	0.140163	11.4054	0.00317123
ENSMUSG00000067578	Cbln4	1.7408	0.191786	9.07678	0.00389884
ENSMUSG00000068522	Aard	13.8032	0.139935	98.6401	0.000311341
ENSMUSG00000068762	Gstm6	22.8584	0.0957451	238.742	0.000311341
ENSMUSG00000068876	Cgn	2.75781	0.163813	16.8351	0.000311341
ENSMUSG00000069835	Sat2	1.81341	0.217346	8.34342	0.0128719
ENSMUSG00000070327	Rnf213	7.72365	0.280373	27.5478	0.000311341
ENSMUSG00000070644	Etnk2	24.5419	0.260063	94.3691	0.000311341
ENSMUSG00000070645	Ren1	65.2969	0.193145	338.072	0.000311341
ENSMUSG00000070780	Rbm47	1.44815	0.248673	5.82351	0.0346446
ENSMUSG00000073418	C4b	1.25975	0.0299617	42.0453	0.00366253
ENSMUSG00000074121	Ntf5	1.37768	0.217491	6.33442	0.0128719
ENSMUSG00000074207	Adh1	21.1604	0.302751	69.8937	0.000311341
ENSMUSG00000074227	Spint2	38.2529	6.73128	5.68286	0.04042
ENSMUSG00000074665	Bpifb4	1.31426	0	-	0.000311341
ENSMUSG00000074676	Foxs1	2.89805	0.132318	21.9022	0.00268363
ENSMUSG00000074785	Plxnc1	2.28587	0.248932	9.18271	0.00341903
ENSMUSG00000075590	Nrbp2	9.35949	1.60843	5.81902	0.0275002
ENSMUSG00000078706	Gm53	1.59701	0.130155	12.2701	0.0120961
ENSMUSG00000079020	Slc45a4	5.53688	0.562354	9.8459	0.00437778
ENSMUSG00000081044	AU015836	6.69774	0.0169935	394.135	0.00341903
ENSMUSG00000083282	Ctsf	6.64074	0.860619	7.71624	0.00757887
ENSMUSG00000089901	Gm8113	4.04645	0.734402	5.50986	0.0258176
ENSMUSG00000090877	Hspa1b	4.78188	0.157167	30.4255	0.000311341
ENSMUSG00000091971	Hspa1a	2.03028	0.0554394	36.6216	0.00168003
ENSMUSG00000095868	Gm23136	1.53016	0	-	0.0282074
ENSMUSG00000096883	Shisa8	2.10471	0.122714	17.1513	0.00366253
ENSMUSG00000097415	AU020206	5.54012	0.815428	6.79413	0.00956721
ENSMUSG00000097993	Ptprv	18.5529	0.574391	32.3001	0.000881501
ENSMUSG00000098597	Mir6418	1.39634	0.880773	1.58536	0.0261849
ENSMUSG00000098625	Mir6953	7.51639	0	-	0.0497445
ENSMUSG00000102979	Gm37350	1.29927	0	-	0.000311341

## Sheet: S7_RNAseq_chicken_limb
Table S7.
Ensemble Gene ID	Gene Name	Average FPKM in limb buds(N=3)	Average FPKM in whole embryo (N=3)	Fold change	q-value
ENSGALG00000000098	ANTXR1	5.67915	2.62573	2.16288	0.000334835
ENSGALG00000000109	AFMID	53.1955	33.8062	1.57354	0.00452414
ENSGALG00000000137	SNRPE	113.521	64.9593	1.74757	0.0385423
ENSGALG00000000141	BLB1	15.3209	6.92016	2.21395	0.000334835
ENSGALG00000000150	RPL9	4599.83	2351.05	1.9565	0.0476792
ENSGALG00000000166	DMB2	31.2015	10.5508	2.95726	0.0118075
ENSGALG00000000194	ENSGALG00000000194	6.66339	2.23132	2.9863	0.000334835
ENSGALG00000000221	PROM2	2.5192	1.01918	2.47179	0.00090439
ENSGALG00000000243	RDM1	38.0892	19.083	1.99598	0.00890456
ENSGALG00000000271	C2CD2L	1.71328	0.656799	2.60853	0.023629
ENSGALG00000000308	ENSGALG00000000308	256.15	164.334	1.55872	0.0265758
ENSGALG00000000327	FBN3	93.1722	57.6417	1.6164	0.0094297
ENSGALG00000000395	BTF3	29.7586	19.6639	1.51336	0.00190537
ENSGALG00000000400	KCNC4	9.06112	3.43787	2.63568	0.00689431
ENSGALG00000000401	RBM15	15.6476	10.0127	1.56278	0.000334835
ENSGALG00000000447	KCNA3	5.75121	2.81763	2.04115	0.000334835
ENSGALG00000000463	DDX25	23.2897	15.4219	1.51017	0.0172343
ENSGALG00000000468	RCC2	169.386	89.1549	1.89991	0.0166143
ENSGALG00000000474	RPL36	3511.48	1619.12	2.16876	0.0332378
ENSGALG00000000489	ENSGALG00000000489	1795.4	1049.46	1.71078	0.0291648
ENSGALG00000000509	AIM1L	1.5059	0.834229	1.80514	0.0307603
ENSGALG00000000510	DCAF7	60.8808	39.0986	1.55711	0.0233377
ENSGALG00000000522	ENSGALG00000000522	19.6999	10.4158	1.89135	0.000334835
ENSGALG00000000542	ZNF593	650.612	320.185	2.03199	0.0264412
ENSGALG00000000548	MATN1	36.6795	12.9613	2.82992	0.0215941
ENSGALG00000000569	SDC3	99.2245	52.1468	1.90279	0.0030568
ENSGALG00000000629	ENSGALG00000000629	80.5149	52.2641	1.54054	0.00283168
ENSGALG00000000693	NOB1	105.984	67.4114	1.5722	0.00995765
ENSGALG00000000699	WWP2	90.7784	39.9018	2.27505	0.00708176
ENSGALG00000000713	ZFHX3	6.8498	4.42894	1.5466	0.000334835
ENSGALG00000000719	RPL22	566.283	291.49	1.94272	0.0237523
ENSGALG00000000739	XKR8	14.8627	7.45237	1.99436	0.00166433
ENSGALG00000000740	APBA3	20.9922	13.7974	1.52146	0.000334835
ENSGALG00000000802	DHODH	23.064	15.2334	1.51404	0.00670333
ENSGALG00000000814	HNRNPR	528.912	338.968	1.56036	0.0362481
ENSGALG00000000816	SRGAP2	4.05004	1.6716	2.42285	0.0445328
ENSGALG00000000817	ZNF821	159.64	93.8118	1.7017	0.00744486
ENSGALG00000000902	KDF1	4.49608	1.69547	2.65182	0.000334835
ENSGALG00000000908	ADAT1	40.2485	25.8586	1.55648	0.0094297
ENSGALG00000000927	ANGPTL2	7.9082	4.89184	1.61661	0.000334835
ENSGALG00000000936	LMX1B	28.0284	4.82256	5.81193	0.0173875
ENSGALG00000000939	CDON	39.1388	24.9364	1.56954	0.000630002
ENSGALG00000000940	ALC	36.7237	2.12519	17.2802	0.00090439
ENSGALG00000000944	SUPT4H1	66.1517	36.7232	1.80136	0.0111406
ENSGALG00000000954	SMPD2	49.853	25.8744	1.92673	0.00116589
ENSGALG00000000981	GMEB1	4.0377	2.23586	1.80588	0.0451139
ENSGALG00000000991	TAF12	41.4952	25.8735	1.60377	0.000334835
ENSGALG00000001000	HSPA5	14.6473	9.40225	1.55785	0.000630002
ENSGALG00000001039	RPL35	933.933	421.617	2.21512	0.0193766
ENSGALG00000001051	LDLRAP1	36.8511	22.1256	1.66554	0.0179944
ENSGALG00000001058	ARHGEF16	30.9966	15.0488	2.05974	0.0298016
ENSGALG00000001063	PRDM16	22.9941	5.96333	3.85592	0.000334835
ENSGALG00000001118	NEK6	854.517	409.804	2.08518	0.0371539
ENSGALG00000001122	CALN1	13.9602	5.79026	2.41098	0.000334835
ENSGALG00000001124	LHX2	20.6039	10.0922	2.04157	0.00349709
ENSGALG00000001217	PCCB	47.2749	31.286	1.51106	0.00327819
ENSGALG00000001242	ENSGALG00000001242	11.127	4.50171	2.47173	0.000334835
ENSGALG00000001258	NUMA1	32.1429	19.2796	1.6672	0.0139119
ENSGALG00000001281	PHOSPHO1	11.6648	6.68137	1.74587	0.000334835
ENSGALG00000001318	CSK	27.4128	12.608	2.17424	0.000630002
ENSGALG00000001355	NDUFA8	21.9386	13.4609	1.6298	0.000334835
ENSGALG00000001398	ENSGALG00000001398	6.18098	4.01316	1.54018	0.000334835
ENSGALG00000001403	HIC2	82.1109	44.2302	1.85644	0.00432487
ENSGALG00000001405	IRF6	16.0565	10.3579	1.55017	0.0137481
ENSGALG00000001465	RPL38	1045.08	418.294	2.49843	0.0417962
ENSGALG00000001478	ENSGALG00000001478	4.76372	2.37255	2.00785	0.000334835
ENSGALG00000001516	FHL3	298.022	156.042	1.90988	0.0275101
ENSGALG00000001571	MYO1F	2.70411	1.42616	1.89608	0.00238494
ENSGALG00000001572	COMMD4	26.6867	13.6958	1.94853	0.000334835
ENSGALG00000001585	C18orf25	7.11573	2.95412	2.40875	0.000334835
ENSGALG00000001597	PSMB3	57.5046	36.6149	1.57052	0.0427957
ENSGALG00000001629	ENSGALG00000001629	19.6169	5.79181	3.38701	0.000334835
ENSGALG00000001634	RPL23	903.528	596.834	1.51387	0.0455823
ENSGALG00000001640	RNF122	84.3271	35.4918	2.37596	0.00651055
ENSGALG00000001658	RPL19	4009.44	1883.4	2.12883	0.0488506
ENSGALG00000001677	SETBP1	22.4922	13.0529	1.72316	0.000334835
ENSGALG00000001786	GDF5	38.4611	5.20998	7.3822	0.0350606
ENSGALG00000001833	PRKRIP1	14.2417	8.46439	1.68254	0.000334835
ENSGALG00000001885	ENSGALG00000001885	34.5382	21.9336	1.57467	0.000334835
ENSGALG00000001916	SLIT3	10.2179	5.38249	1.89836	0.0237523
ENSGALG00000001956	OLFML3	407.798	252.177	1.61711	0.0233377
ENSGALG00000001962	PTBP1	43.7879	28.2374	1.55071	0.0147187
ENSGALG00000002021	ZC3H12A	1.28758	0.484377	2.65822	0.000334835
ENSGALG00000002022	CKI	44.7348	25.7709	1.73586	0.0342923
ENSGALG00000002030	AHCY	778.039	417.474	1.86368	0.0313351
ENSGALG00000002057	POLR2D	109.888	59.3512	1.85149	0.0290418
ENSGALG00000002086	RASL10B	9.59331	3.34966	2.86397	0.000334835
ENSGALG00000002157	RPS17L	10046.2	4328.39	2.321	0.0375573
ENSGALG00000002167	PATL2	4.64964	2.11218	2.20135	0.000334835
ENSGALG00000002197	NPM1	7982.54	4665.98	1.7108	0.0466678
ENSGALG00000002210	PPIB	777.016	440.479	1.76403	0.0434324
ENSGALG00000002212	RAD51D	15.7341	9.46641	1.6621	0.0453314
ENSGALG00000002223	LHX9	61.0874	21.1518	2.88805	0.00238494
ENSGALG00000002228	SAMD11	45.8343	26.8988	1.70395	0.00116589
ENSGALG00000002239	ENSGALG00000002239	20.6849	12.9324	1.59946	0.000334835
ENSGALG00000002326	ENSGALG00000002326	12.4769	6.57754	1.89689	0.000334835
ENSGALG00000002452	AQP3	23.1378	8.54852	2.70664	0.000334835
ENSGALG00000002461	MMP17	54.4183	35.0621	1.55205	0.0237523
ENSGALG00000002471	ZNF592	5.93456	3.5759	1.6596	0.000334835
ENSGALG00000002473	GPR157	24.1865	14.3722	1.68287	0.00925782
ENSGALG00000002500	GMPPB	64.9838	38.6623	1.68081	0.00708176
ENSGALG00000002506	SPSB1	44.4787	24.3402	1.82738	0.0030568
ENSGALG00000002509	COL5A2	89.7266	43.4191	2.06652	0.00837091
ENSGALG00000002521	UBA7	61.653	32.4989	1.89708	0.00371293
ENSGALG00000002561	FANCE	21.471	13.0901	1.64025	0.000334835
ENSGALG00000002599	CZH9ORF100	9.66691	5.85125	1.65211	0.00238494
ENSGALG00000002605	MRPL17	196.123	128.029	1.53186	0.0260257
ENSGALG00000002615	DEF6	18.8786	11.8399	1.59449	0.0269772
ENSGALG00000002634	HDAC3	10.434	6.38601	1.63388	0.000334835
ENSGALG00000002644	RPL10A	3863.28	2235.14	1.72843	0.0385423
ENSGALG00000002652	FZD10	2.87117	0	-	0.000334835
ENSGALG00000002653	C19H17ORF85	17.2688	5.81606	2.96916	0.0276444
ENSGALG00000002664	ANXA11	26.8813	11.0984	2.42209	0.00116589
ENSGALG00000002678	CSPG4	4.10132	1.18437	3.46287	0.000334835
ENSGALG00000002679	GLT1D1	6.44203	4.19713	1.53487	0.000334835
ENSGALG00000002681	HSD17B7	25.5452	15.384	1.6605	0.037423
ENSGALG00000002690	PDPR	2.2365	0.949726	2.35489	0.0213028
ENSGALG00000002696	RPL17	1039.07	575.595	1.80521	0.0291648
ENSGALG00000002714	TMEM132C	16.2212	5.72369	2.83405	0.000334835
ENSGALG00000002735	TAF11	43.2073	28.5223	1.51486	0.000630002
ENSGALG00000002755	RFWD3	5.61711	3.71888	1.51043	0.000334835
ENSGALG00000002763	FRZB	169.62	68.857	2.46337	0.0198005
ENSGALG00000002813	RPS10	3504.71	1697.26	2.06492	0.0427957
ENSGALG00000002837	RPL27	4419.23	1967.85	2.24571	0.0442977
ENSGALG00000002868	RPL26L1	848.889	444.331	1.91049	0.0350606
ENSGALG00000002870	LEMD2	9.90994	4.64033	2.13561	0.0118075
ENSGALG00000002881	C26H6ORF125	73.2671	43.9036	1.66882	0.00552991
ENSGALG00000002892	ENSGALG00000002892	8.57052	4.14013	2.07011	0.000334835
ENSGALG00000002932	NME2	5160.35	2436.54	2.1179	0.0495859
ENSGALG00000002955	ADAMTSL2	9.35846	4.26622	2.19362	0.00726471
ENSGALG00000002986	WNK4	31.0139	10.5636	2.93592	0.00780599
ENSGALG00000003011	TOM1L1	7.13028	2.32535	3.06633	0.00327819
ENSGALG00000003015	SERPINF1	91.1011	50.3757	1.80843	0.0350606
ENSGALG00000003064	TADA1L	44.9004	26.3525	1.70384	0.0320236
ENSGALG00000003081	SUCO	52.2575	32.2016	1.62282	0.00532947
ENSGALG00000003114	NOG	80.1112	41.7602	1.91836	0.0116501
ENSGALG00000003193	CRABP-I	169.215	63.3865	2.66957	0.0395851
ENSGALG00000003197	RPL7A	2972.8	1870.5	1.58931	0.0329801
ENSGALG00000003215	PEF1	99.4687	63.7917	1.55927	0.0101313
ENSGALG00000003253	ATP8B1	1.56772	0.615863	2.54557	0.0310481
ENSGALG00000003289	CHUK	25.1345	16.0598	1.56506	0.00327819
ENSGALG00000003304	CRTC1	7.96276	3.96171	2.00993	0.000334835
ENSGALG00000003311	FGFR1	249.41	139.983	1.78172	0.0169351
ENSGALG00000003324	PRRX1	628.601	165.99	3.78698	0.0282149
ENSGALG00000003368	C1orf112	11.4604	7.03732	1.62852	0.00532947
ENSGALG00000003379	MDFI	102.271	41.8217	2.44541	0.0155165
ENSGALG00000003383	KPNA6	38.8006	23.7405	1.63436	0.00116589
ENSGALG00000003385	LSM4	26.1467	15.524	1.68428	0.000334835
ENSGALG00000003466	AKR1B1L	25.0146	15.237	1.6417	0.000334835
ENSGALG00000003492	PPP1R3E	127.879	76.617	1.66907	0.0186057
ENSGALG00000003562	NPTX2	17.1719	10.638	1.6142	0.000334835
ENSGALG00000003569	TMEM130	12.4809	6.59735	1.89181	0.0113139
ENSGALG00000003570	PURH	382.957	245.098	1.56246	0.0322934
ENSGALG00000003574	LPCAT2	5.4336	3.2467	1.67358	0.000334835
ENSGALG00000003580	MMP2	256.157	114.236	2.24235	0.0224773
ENSGALG00000003630	C5H11ORF10	26.1338	11.2449	2.32406	0.00552991
ENSGALG00000003636	FBLIM1	89.7091	44.4023	2.02037	0.0195068
ENSGALG00000003642	PDGF-A	33.6878	21.2749	1.58345	0.00261344
ENSGALG00000003655	GAS2	217.276	64.0675	3.39136	0.0482549
ENSGALG00000003660	FANCF	28.3539	12.6486	2.24166	0.000630002
ENSGALG00000003670	MAFB	428.223	263.498	1.62515	0.042308
ENSGALG00000003687	OGFOD2	9.90223	5.53024	1.79056	0.000334835
ENSGALG00000003689	PAPSS2	18.0839	9.51727	1.90011	0.00472048
ENSGALG00000003699	EBF1	28.1529	12.2888	2.29094	0.00261344
ENSGALG00000003739	SALL1	49.8973	25.282	1.97363	0.00090439
ENSGALG00000003742	CPAMD8	9.60428	4.69355	2.04627	0.000334835
ENSGALG00000003743	VPS37B	4.47482	1.37093	3.26408	0.0294313
ENSGALG00000003750	PLCG1	71.1524	39.0324	1.82291	0.0170754
ENSGALG00000003774	ATP13A2	61.1948	27.4421	2.22996	0.00261344
ENSGALG00000003790	HIP1R	33.998	19.4593	1.74713	0.00854789
ENSGALG00000003832	TEX264	48.1053	29.9813	1.60451	0.000334835
ENSGALG00000003885	KIAA1614	31.6338	14.8862	2.12504	0.000334835
ENSGALG00000003912	CAP1	450.804	298.922	1.5081	0.0360011
ENSGALG00000003924	ACBD6	35.2429	20.0875	1.75447	0.0401985
ENSGALG00000003939	KLF2	35.9458	17.9102	2.007	0.00090439
ENSGALG00000003966	RPL23A	1928.94	1019.38	1.89227	0.0405719
ENSGALG00000003971	TCEB3	930.252	590.302	1.57589	0.0429262
ENSGALG00000003973	TLCD1	130.457	82.0269	1.59042	0.0190719
ENSGALG00000004028	MATN4	114.642	40.4003	2.83765	0.0314699
ENSGALG00000004039	MINOS1	32.4637	17.2642	1.88041	0.00472048
ENSGALG00000004043	NBL1	209.716	53.4652	3.92248	0.0159902
ENSGALG00000004085	ZDHHC13	11.6342	5.81219	2.00169	0.0395851
ENSGALG00000004087	THSD4	1.71714	0.630736	2.72244	0.0444228
ENSGALG00000004113	ENSGALG00000004113	9.05589	5.54061	1.63446	0.000334835
ENSGALG00000004127	ENSGALG00000004127	4.02846	1.92398	2.09382	0.000334835
ENSGALG00000004144	DDX50	6.26323	3.8561	1.62424	0.000334835
ENSGALG00000004176	ATOX1	66.5956	35.6166	1.86979	0.00392115
ENSGALG00000004234	ATHL1	10.0542	5.48313	1.83366	0.000334835
ENSGALG00000004256	DHRS3	48.729	25.0586	1.9446	0.0325681
ENSGALG00000004274	TWIST2	59.624	28.5129	2.09112	0.0398475
ENSGALG00000004286	COL13A1	5.70779	2.71248	2.10427	0.0101313
ENSGALG00000004304	TCF12	448.034	234.163	1.91334	0.0436736
ENSGALG00000004369	PYGO1	7.74789	3.91052	1.98129	0.0169351
ENSGALG00000004372	MICU1	29.1887	19.3749	1.50652	0.0272405
ENSGALG00000004383	TIMM22	28.2738	18.7479	1.5081	0.000334835
ENSGALG00000004386	SOX9	61.0663	31.4979	1.93874	0.0439141
ENSGALG00000004393	ENSGALG00000004393	10.9539	6.96766	1.57211	0.000334835
ENSGALG00000004420	SDK1	3.51946	1.64957	2.13356	0.00327819
ENSGALG00000004460	FOXK1	14.9899	9.15118	1.63803	0.000334835
ENSGALG00000004469	TP53RK	29.9117	19.1173	1.56464	0.0267049
ENSGALG00000004516	RAD51	85.3928	54.165	1.57653	0.0424248
ENSGALG00000004588	RPS14	645.416	339.081	1.90343	0.0426759
ENSGALG00000004670	ATRIP	27.5649	16.5065	1.66994	0.00371293
ENSGALG00000004676	ENSGALG00000004676	47.5904	30.3712	1.56696	0.0466678
ENSGALG00000004691	NLE1	9.08525	5.77231	1.57394	0.000334835
ENSGALG00000004790	WNT4	14.5683	8.05474	1.80866	0.000334835
ENSGALG00000004798	MPRIP	9.58918	6.16444	1.55556	0.0161463
ENSGALG00000004818	RPL6	3168.31	1993.82	1.58907	0.0492047
ENSGALG00000004831	RPS4X	10735.8	5392.33	1.99094	0.000334835
ENSGALG00000004852	DNM1	14.985	7.86606	1.90502	0.000334835
ENSGALG00000004871	RPS24	5194.6	2638.17	1.96902	0.0430494
ENSGALG00000004893	TMEM119	74.4697	40.5707	1.83555	0.0273882
ENSGALG00000004907	KCTD15	28.5684	16.7154	1.70911	0.00190537
ENSGALG00000004949	KIAA0355	13.2263	8.49727	1.55654	0.0350606
ENSGALG00000004952	ENSGALG00000004952	455.585	209.299	2.17672	0.0178472
ENSGALG00000004993	ALKBH2	7.18438	3.65952	1.9632	0.000334835
ENSGALG00000004994	ZNF503	6.50537	3.23787	2.00915	0.000334835
ENSGALG00000005000	COMTD1	25.1529	13.4515	1.8699	0.000334835
ENSGALG00000005010	PDCD2L	25.2239	15.9332	1.5831	0.000334835
ENSGALG00000005054	DKC1	271.254	169.328	1.60194	0.0320236
ENSGALG00000005063	ST6GALNAC4	42.552	19.6282	2.1679	0.00090439
ENSGALG00000005066	DPM2	80.6025	52.3975	1.53829	0.00166433
ENSGALG00000005090	SKA2	155.891	103.655	1.50394	0.0158417
ENSGALG00000005120	FBLN2	42.2345	21.8449	1.93338	0.0178472
ENSGALG00000005150	PTRH2	181.74	94.3613	1.926	0.0153563
ENSGALG00000005152	TRPV4	25.1962	5.54728	4.54208	0.00090439
ENSGALG00000005156	ENSGALG00000005156	8.22381	5.20821	1.57901	0.000334835
ENSGALG00000005180	COL11A1	34.6099	20.179	1.71514	0.000334835
ENSGALG00000005188	FAM188B	6.42258	4.07969	1.57428	0.000334835
ENSGALG00000005209	AQP1	51.245	28.3972	1.80458	0.00532947
ENSGALG00000005249	BICD2	9.01559	4.27777	2.10754	0.000334835
ENSGALG00000005278	CDH11	220.697	107.478	2.05342	0.0152131
ENSGALG00000005285	TBX4	23.2969	2.47429	9.41559	0.000334835
ENSGALG00000005298	ST6GALNAC6	3.43491	0.910966	3.77062	0.000334835
ENSGALG00000005338	RPS21	317.197	142.203	2.23059	0.0256097
ENSGALG00000005405	MRM1	15.2883	7.4823	2.04326	0.000334835
ENSGALG00000005410	WNT5A	477.557	157.753	3.02725	0.0251762
ENSGALG00000005465	NDUFB10	132.525	86.833	1.52621	0.0452152
ENSGALG00000005476	PTH1R	2.43217	0.621133	3.9157	0.0150483
ENSGALG00000005477	MPHOSPH6	32.5392	19.4059	1.67677	0.000334835
ENSGALG00000005490	RPS2	6925.19	3518.64	1.96814	0.0446614
ENSGALG00000005499	IL17RD	14.8764	7.92085	1.87813	0.000334835
ENSGALG00000005619	F3	20.1116	10.7549	1.86999	0.0109713
ENSGALG00000005628	COL9A3	212.622	134.706	1.57842	0.0118075
ENSGALG00000005638	IL2RG	5.52314	2.42216	2.28025	0.0267049
ENSGALG00000005653	NFKB2	14.4178	9.60336	1.50133	0.000334835
ENSGALG00000005704	NDUFB8	68.6318	44.0699	1.55734	0.0205671
ENSGALG00000005710	CTDSPL	200.114	122.527	1.63322	0.0358646
ENSGALG00000005744	EMC8	20.4617	13.6313	1.50108	0.000334835
ENSGALG00000005768	ETV5	49.6782	23.6054	2.10453	0.000630002
ENSGALG00000005848	IL11Ra	64.1454	21.8663	2.93353	0.030221
ENSGALG00000005884	ENSGALG00000005884	7.40882	3.98381	1.85973	0.0173875
ENSGALG00000005892	SCUBE2	1.64542	0.641977	2.56305	0.000334835
ENSGALG00000005903	NRIP3	23.8411	5.67763	4.19913	0.01293
ENSGALG00000005922	RPL5	7505.88	4329.13	1.73381	0.0476792
ENSGALG00000005945	CANX	16.937	11.1186	1.5233	0.0381799
ENSGALG00000005948	RPL27A	4292.95	2127.01	2.0183	0.0355942
ENSGALG00000005956	ANXA8	8.3043	3.90164	2.12841	0.00837091
ENSGALG00000005957	SLC6A14	1.30897	0.450302	2.90687	0.00854789
ENSGALG00000005981	GDF2	6.70353	1.99807	3.355	0.00432487
ENSGALG00000006013	ZNF512B	4.07512	2.12909	1.91402	0.000334835
ENSGALG00000006035	PDE3B	50.4475	22.01	2.29203	0.0286336
ENSGALG00000006038	TGFBR3	15.797	10.3253	1.52993	0.000630002
ENSGALG00000006039	SNED1	20.3803	10.6166	1.91966	0.000334835
ENSGALG00000006050	CYP2R1	5.03885	2.38309	2.11442	0.000334835
ENSGALG00000006051	CDC7	9.59885	6.37461	1.50579	0.000334835
ENSGALG00000006087	GPC3	26.7548	12.1346	2.20484	0.00371293
ENSGALG00000006096	RPS13	2956.16	1394.06	2.12054	0.0455823
ENSGALG00000006123	RTEL1	2.92672	1.84999	1.58202	0.000334835
ENSGALG00000006145	STK35	2.71907	0.288049	9.43961	0.0097772
ENSGALG00000006149	MORN4	45.6481	30.2487	1.50909	0.0121391
ENSGALG00000006174	VSTM4	3.86349	1.87748	2.05781	0.000334835
ENSGALG00000006179	RPL13	6761.27	3543.41	1.90813	0.044771
ENSGALG00000006190	FHL1	32.6378	13.5721	2.40477	0.00670333
ENSGALG00000006210	ID1	326.694	119.813	2.7267	0.0139119
ENSGALG00000006278	ENSGALG00000006278	5.03684	0.339345	14.8428	0.00261344
ENSGALG00000006319	TGFBI	609.636	316.179	1.92814	0.0237523
ENSGALG00000006321	TWIST3	13.6031	7.44717	1.82661	0.00854789
ENSGALG00000006346	JSC	162.913	74.3258	2.19188	0.0192206
ENSGALG00000006365	PITX1	136.957	27.8732	4.91357	0.0366329
ENSGALG00000006367	PCBD2	18.8507	9.06931	2.07852	0.0109713
ENSGALG00000006372	RBM33	5.00279	2.96722	1.68602	0.000334835
ENSGALG00000006388	IL16	6.27386	2.47067	2.53934	0.0366329
ENSGALG00000006438	MNX1	20.8828	6.71531	3.10973	0.000334835
ENSGALG00000006447	PHLDA2	26.6943	13.8553	1.92665	0.0361311
ENSGALG00000006459	C12H3ORF19	12.4488	6.89389	1.80577	0.000334835
ENSGALG00000006472	KCNQ1	3.77568	1.50098	2.51548	0.000334835
ENSGALG00000006514	FSTL4	6.95174	2.79173	2.49012	0.000334835
ENSGALG00000006523	IGF2BP2	169.285	75.958	2.22867	0.00762677
ENSGALG00000006546	TAPA1	118.094	74.9069	1.57654	0.0391868
ENSGALG00000006563	SEMA3D	22.1269	10.1633	2.17714	0.000334835
ENSGALG00000006564	DNAJB11	20.3425	12.5032	1.62698	0.000334835
ENSGALG00000006572	TNNT3	65.4692	42.3323	1.54655	0.00090439
ENSGALG00000006591	TNNI2	34.4288	18.4071	1.87041	0.0030568
ENSGALG00000006608	ENSGALG00000006608	7.52795	3.77537	1.99396	0.000334835
ENSGALG00000006691	ARPC4	360.121	230.521	1.5622	0.0241609
ENSGALG00000006694	UPF2	8.18883	4.43338	1.84709	0.00613335
ENSGALG00000006705	MYOF	6.29043	1.96931	3.19423	0.0211607
ENSGALG00000006722	TRIM29	9.42146	4.94848	1.90391	0.000334835
ENSGALG00000006725	ACAN	5.65185	1.70148	3.32173	0.000334835
ENSGALG00000006771	RPS15A	1739.1	699.427	2.48646	0.0366329
ENSGALG00000006777	MRPS11	76.8485	48.9207	1.57088	0.00472048
ENSGALG00000006786	SYTL4	12.1263	6.45872	1.87751	0.000334835
ENSGALG00000006805	PLSCR1	12.9265	4.92804	2.62305	0.000334835
ENSGALG00000006835	TNNC2	21.5938	9.76241	2.21193	0.000334835
ENSGALG00000006908	DLG1	1.95578	0.754449	2.59233	0.0241609
ENSGALG00000006937	P4HTM	9.88968	3.44672	2.8693	0.000334835
ENSGALG00000006958	COL27A1	9.46218	4.75638	1.98937	0.000334835
ENSGALG00000006981	MCTP2	9.5797	4.36376	2.19529	0.000334835
ENSGALG00000007016	FAM169B	8.97283	2.83655	3.16329	0.0143974
ENSGALG00000007069	ADAMTS17	4.39203	1.93189	2.27344	0.000334835
ENSGALG00000007070	OTOA	5.96531	3.36283	1.7739	0.000334835
ENSGALG00000007089	KDELR2	849.422	562.164	1.51099	0.0284934
ENSGALG00000007110	ENSGALG00000007110	8.94458	2.55773	3.49708	0.000334835
ENSGALG00000007129	ALDH6	56.7614	27.9175	2.03318	0.0220299
ENSGALG00000007194	TMC6	14.3181	7.89083	1.81452	0.0341624
ENSGALG00000007237	ALYREF	224.369	137.75	1.62881	0.0482549
ENSGALG00000007267	MVD	37.8671	22.268	1.70052	0.0237523
ENSGALG00000007286	PCYT2	9.36141	4.05867	2.30652	0.000334835
ENSGALG00000007331	SVIL	28.7221	19.061	1.50685	0.0288918
ENSGALG00000007332	PRICKLE2	26.8696	14.4195	1.86342	0.000334835
ENSGALG00000007357	BCL6	13.7964	9.19108	1.50106	0.000334835
ENSGALG00000007389	ANKRD40	10.2483	5.88216	1.74227	0.000334835
ENSGALG00000007426	MKX	18.3595	7.09035	2.58936	0.01293
ENSGALG00000007438	IFT46	4.83299	3.09744	1.56032	0.0363777
ENSGALG00000007489	CNNM1	25.0136	6.09257	4.10559	0.000334835
ENSGALG00000007508	HPSE2	22.6397	7.88712	2.87046	0.000334835
ENSGALG00000007512	MORC2	14.4722	8.73434	1.65693	0.000334835
ENSGALG00000007522	ABCC3	26.4469	10.5197	2.51404	0.000334835
ENSGALG00000007543	APCDD1L	50.8324	27.8012	1.82842	0.021455
ENSGALG00000007592	ZDHHC16	29.1188	19.1653	1.51935	0.000334835
ENSGALG00000007611	RPL35A	688.045	300.339	2.29089	0.0332378
ENSGALG00000007623	CACNA1G	8.92815	5.45436	1.63688	0.0119665
ENSGALG00000007625	FADD	15.1248	7.4674	2.02544	0.000334835
ENSGALG00000007653	RAE1	55.0636	31.9205	1.72502	0.00090439
ENSGALG00000007668	BMP7	54.4153	28.6456	1.8996	0.0111406
ENSGALG00000007685	BCL9L	8.78406	5.40315	1.62573	0.0495859
ENSGALG00000007690	TFAP2C	24.0433	15.935	1.50884	0.000334835
ENSGALG00000007699	RPS25	2230.77	1134.26	1.96672	0.0318927
ENSGALG00000007712	MYO1B	26.1115	12.8682	2.02915	0.0106405
ENSGALG00000007780	EIF4E3	102.403	43.8143	2.3372	0.0126246
ENSGALG00000007785	PROK2	2.95093	0.979469	3.01279	0.042308
ENSGALG00000007804	GXYLT2	22.0964	9.58882	2.30439	0.0143974
ENSGALG00000007840	ENSGALG00000007840	21.8016	13.1799	1.65416	0.000334835
ENSGALG00000007849	CD44	7.05016	4.08883	1.72425	0.0437884
ENSGALG00000007860	KLHDC4	30.5819	19.0668	1.60393	0.00708176
ENSGALG00000007863	ENSGALG00000007863	208.73	120.37	1.73407	0.0121391
ENSGALG00000007870	SMAD3	30.3885	18.5637	1.63699	0.000630002
ENSGALG00000007874	IL18	9.92316	3.41621	2.90473	0.000334835
ENSGALG00000007889	CCDC85A	31.623	18.9503	1.66873	0.0155165
ENSGALG00000007891	RNF215	4.97059	1.97995	2.51046	0.0109713
ENSGALG00000007900	COMMD3	69.0667	44.4411	1.55412	0.0202596
ENSGALG00000007908	EFEMP1	45.304	23.4056	1.93561	0.0215941
ENSGALG00000007914	DNAJC1	47.3537	30.7536	1.53978	0.000630002
ENSGALG00000007917	LAMB4	11.0506	3.66257	3.01717	0.000630002
ENSGALG00000007954	ENSGALG00000007954	24.8256	16.3295	1.52029	0.0167836
ENSGALG00000007964	GATSL3	16.8486	8.51784	1.97804	0.00670333
ENSGALG00000007981	CLN6	78.0522	44.578	1.75091	0.00283168
ENSGALG00000007997	ACCS	12.407	6.85018	1.81119	0.000334835
ENSGALG00000008018	SNAI1	176.9	95.0367	1.86139	0.0173875
ENSGALG00000008076	TMEM164	6.42522	3.61413	1.77781	0.00412418
ENSGALG00000008118	RFTN2	14.6133	7.20608	2.02791	0.000334835
ENSGALG00000008125	RPS27A	4709.99	2199.09	2.14179	0.0481583
ENSGALG00000008133	AS3MT	7.93502	3.98787	1.98979	0.00166433
ENSGALG00000008174	MTAP	17.657	11.4479	1.54238	0.00412418
ENSGALG00000008212	RPL30	1845.22	899.072	2.05236	0.0365166
ENSGALG00000008216	ANXA4	30.5705	19.9652	1.53119	0.000334835
ENSGALG00000008229	ALDH7A1	22.6722	14.7562	1.53645	0.000334835
ENSGALG00000008237	GRAMD3	11.0126	6.44501	1.7087	0.010468
ENSGALG00000008250	TBX3	26.192	8.44742	3.10059	0.0265758
ENSGALG00000008253	TBX5	38.1721	9.23214	4.1347	0.000334835
ENSGALG00000008257	MERTK	6.49239	3.75466	1.72916	0.0287629
ENSGALG00000008287	PSMD10	36.7811	22.1305	1.66201	0.00116589
ENSGALG00000008323	COL17A1	11.463	4.43976	2.5819	0.000334835
ENSGALG00000008348	PDIA3	64.9494	36.0339	1.80245	0.00651055
ENSGALG00000008400	TWSG1	54.1161	28.8805	1.87379	0.00327819
ENSGALG00000008424	CALML3	18.6913	10.1781	1.83642	0.00238494
ENSGALG00000008433	FZD2	179.646	119.223	1.50681	0.00854789
ENSGALG00000008437	NET1	314.645	118.826	2.64795	0.0233377
ENSGALG00000008444	TUBAL3	104.757	54.5269	1.9212	0.0238821
ENSGALG00000008449	ENSGALG00000008449	10.9836	4.00547	2.74215	0.000334835
ENSGALG00000008538	GINS1	41.6921	25.4399	1.63885	0.0328331
ENSGALG00000008590	EEF1B2	2028.93	1185.16	1.71195	0.0332378
ENSGALG00000008597	MRPL2	120.055	71.013	1.69061	0.0284934
ENSGALG00000008620	RPL39	2976.5	1313.97	2.26527	0.0460709
ENSGALG00000008661	CYR61	110.193	49.3081	2.23478	0.0139119
ENSGALG00000008680	SYDE2	6.05574	2.93261	2.06497	0.00472048
ENSGALG00000008713	BIRC5	29.2599	16.4266	1.78125	0.000334835
ENSGALG00000008725	KIF16B	11.1858	7.42277	1.50696	0.000334835
ENSGALG00000008747	ITGA8	19.4308	10.5606	1.83993	0.000334835
ENSGALG00000008765	C1D	56.1725	26.4904	2.12049	0.00166433
ENSGALG00000008787	CEP68	20.1448	12.9079	1.56066	0.000334835
ENSGALG00000008806	RPL12	1593.76	878.36	1.81447	0.0257414
ENSGALG00000008813	CROT	55.5909	33.0612	1.68145	0.00670333
ENSGALG00000008819	LRSAM1	13.3466	8.31815	1.60452	0.000334835
ENSGALG00000008830	BMP2	100.633	30.3574	3.31494	0.0215941
ENSGALG00000008856	KIAA1210	17.0626	8.65671	1.97103	0.000334835
ENSGALG00000008871	LPHN2	9.23652	3.73485	2.47306	0.00116589
ENSGALG00000008883	TCF7L2	304.051	115.291	2.63725	0.0170754
ENSGALG00000008901	PTGFR	5.44467	3.29904	1.65038	0.0268412
ENSGALG00000008931	COMMD1	45.9446	22.1627	2.07306	0.00452414
ENSGALG00000008970	NRK	2.83682	1.57228	1.80427	0.000334835
ENSGALG00000009012	ZNF385B	6.41541	3.27443	1.95924	0.0106405
ENSGALG00000009042	ISM1	17.6371	4.37334	4.03287	0.000334835
ENSGALG00000009129	DLX5	57.4884	14.4978	3.96532	0.00238494
ENSGALG00000009149	FKBP7	49.3868	30.3638	1.6265	0.00432487
ENSGALG00000009155	CHGB	69.793	26.7342	2.61063	0.0286336
ENSGALG00000009163	S100A11	137.796	75.6488	1.82152	0.0459557
ENSGALG00000009204	C16orf59	28.7969	14.6507	1.96556	0.000334835
ENSGALG00000009212	MND1	26.5855	12.6574	2.10039	0.000334835
ENSGALG00000009222	FNDC3B	19.4922	12.9874	1.50085	0.00493261
ENSGALG00000009230	KIAA0922	14.9875	9.35261	1.60249	0.000334835
ENSGALG00000009241	SFRP2	240.002	128.245	1.87143	0.0186057
ENSGALG00000009273	HOXD11	139.113	13.136	10.5902	0.0059301
ENSGALG00000009274	HOXD12	115.803	5.01009	23.114	0.0123041
ENSGALG00000009276	LRAT	7.57177	3.15155	2.40255	0.000334835
ENSGALG00000009277	HOXD13	710.987	42.5677	16.7025	0.0408071
ENSGALG00000009283	KIAA1715	25.0726	10.5367	2.37955	0.00116589
ENSGALG00000009288	RNPS1	437.242	262.501	1.66568	0.0414284
ENSGALG00000009312	RPL22L1	423.078	229.358	1.84462	0.0175365
ENSGALG00000009345	DCAF4	18.1539	11.8999	1.52555	0.00371293
ENSGALG00000009378	PDGFC	26.1866	6.45268	4.05825	0.000334835
ENSGALG00000009404	DISP1	24.2445	11.7455	2.06415	0.000334835
ENSGALG00000009421	SRSF5	221.544	116.315	1.90469	0.0142434
ENSGALG00000009437	MECOM	42.4845	9.53626	4.45505	0.000630002
ENSGALG00000009458	ENSGALG00000009458	7.99353	5.07245	1.57587	0.00090439
ENSGALG00000009501	TMA16	20.4945	10.3966	1.97127	0.000334835
ENSGALG00000009532	GXYLT1	16.5552	10.1911	1.62448	0.00190537
ENSGALG00000009536	TCN2	32.6983	21.7931	1.5004	0.00327819
ENSGALG00000009556	PRICKLE1	22.9024	8.15373	2.80882	0.00238494
ENSGALG00000009592	SRP14	69.4657	42.1548	1.64787	0.0094297
ENSGALG00000009626	THBS1	29.7144	15.4698	1.9208	0.00532947
ENSGALG00000009628	KCTD12	6.6911	2.76949	2.416	0.0159902
ENSGALG00000009642	AVEN	37.8257	24.7469	1.5285	0.000334835
ENSGALG00000009655	AADAT	21.55	12.0973	1.78139	0.000334835
ENSGALG00000009656	ACADSB	32.3572	20.306	1.59348	0.0411917
ENSGALG00000009698	SLC38A1	9.12933	5.72905	1.59352	0.00141882
ENSGALG00000009732	PCDH18	30.8662	17.65	1.74879	0.0213028
ENSGALG00000009755	LRIG3	13.4613	5.72449	2.35153	0.00090439
ENSGALG00000009792	ENSGALG00000009792	10.0814	5.2575	1.91753	0.000334835
ENSGALG00000009795	MON2	16.9957	10.3476	1.64248	0.000334835
ENSGALG00000009816	BATF3	10.5486	2.65866	3.96764	0.00090439
ENSGALG00000009829	RPL18A	3041.62	1715.85	1.77266	0.0417962
ENSGALG00000009843	INTS7	10.3251	6.87434	1.50198	0.000334835
ENSGALG00000009866	CAMK1D	4.67773	2.46844	1.89501	0.000334835
ENSGALG00000009867	WIF1	37.9369	8.12738	4.66779	0.000334835
ENSGALG00000009868	ZNF330	29.3108	17.4934	1.67553	0.0291648
ENSGALG00000009875	HMGI-C	1145.65	442.563	2.58867	0.0408071
ENSGALG00000009885	HELB	5.66773	3.501	1.61889	0.00166433
ENSGALG00000009900	PRKD1	22.914	12.0184	1.90658	0.000334835
ENSGALG00000009932	THADA	5.94842	3.7292	1.59509	0.0142434
ENSGALG00000009978	DTD2	26.3939	11.1774	2.36136	0.0186057
ENSGALG00000010006	SLC10A7	48.7623	28.7856	1.69398	0.000630002
ENSGALG00000010016	SOCS5	15.139	8.44647	1.79235	0.000334835
ENSGALG00000010021	HYI	62.5661	38.4214	1.62842	0.0450198
ENSGALG00000010044	KCNMB4	6.3617	2.36949	2.68484	0.000630002
ENSGALG00000010071	MAB21L2	786.342	351.629	2.23628	0.0492047
ENSGALG00000010077	RPS3A	12055.5	6467.39	1.86404	0.000334835
ENSGALG00000010105	ARFIP1	6.046	3.99302	1.51414	0.000334835
ENSGALG00000010109	RNF220	6.67448	1.85064	3.60658	0.000334835
ENSGALG00000010114	PAX9	18.784	8.28436	2.26741	0.000334835
ENSGALG00000010124	RPS8	4539.58	2681.54	1.6929	0.046301
ENSGALG00000010125	CSGALNACT1	6.48445	3.56703	1.81788	0.000334835
ENSGALG00000010127	GLO1	1055.17	612.112	1.72382	0.0328331
ENSGALG00000010151	CCDC167	18.2165	11.4582	1.58982	0.000334835
ENSGALG00000010156	DOCK8	1.20771	0.486893	2.48044	0.0232016
ENSGALG00000010163	LGR5	20.7337	7.80322	2.65707	0.0329801
ENSGALG00000010164	SMARCA2	23.1145	12.9102	1.79041	0.00995765
ENSGALG00000010226	MUTYH	26.7824	15.8727	1.68732	0.00283168
ENSGALG00000010256	TIPARP	23.1239	7.63984	3.02675	0.000334835
ENSGALG00000010268	PARM1	44.4148	20.0327	2.21712	0.0416608
ENSGALG00000010322	JDP2	30.8118	17.6598	1.74474	0.0204125
ENSGALG00000010324	MRPL1	51.4555	32.2293	1.59654	0.00190537
ENSGALG00000010395	SIAH2	24.5251	16.2033	1.51359	0.0161463
ENSGALG00000010400	SMARCAD1	27.9	15.6632	1.78125	0.000334835
ENSGALG00000010442	MOB3A	74.6792	49.7689	1.50052	0.0119665
ENSGALG00000010448	LTBP1	66.2563	40.2027	1.64806	0.0137481
ENSGALG00000010458	NOXRED1	1.82853	0.17972	10.1743	0.0119665
ENSGALG00000010470	TCERG1L	16.0827	6.56157	2.45104	0.000334835
ENSGALG00000010504	ADCK1	4.95234	2.79549	1.77155	0.000334835
ENSGALG00000010542	PAPSS1	207.919	101.489	2.04869	0.0391868
ENSGALG00000010553	AIMP1	52.4795	31.978	1.64111	0.0210057
ENSGALG00000010617	QPCT	19.4485	12.7874	1.52091	0.000334835
ENSGALG00000010618	SLC30A6	14.1419	8.52263	1.65934	0.000334835
ENSGALG00000010625	SRD5A2	3.89031	1.15844	3.35823	0.00141882
ENSGALG00000010633	GPX7	31.5339	14.0499	2.24442	0.00190537
ENSGALG00000010645	ENPP6	18.0788	6.66506	2.71247	0.0481583
ENSGALG00000010657	ENSGALG00000010657	2.4194	0.871668	2.7756	0.000334835
ENSGALG00000010664	KIF26B	1.83284	0.772529	2.37252	0.000334835
ENSGALG00000010741	MAP1LC3C	13.0784	7.01316	1.86484	0.000334835
ENSGALG00000010758	CYB5RL	67.5862	41.0119	1.64797	0.0030568
ENSGALG00000010770	SCIN	46.4071	13.6175	3.4079	0.00090439
ENSGALG00000010780	ER81	21.4067	9.74432	2.19684	0.000334835
ENSGALG00000010789	PARS2	26.7378	16.798	1.59173	0.00166433
ENSGALG00000010794	MEOX2	38.3282	12.5304	3.05882	0.00090439
ENSGALG00000010797	SOSTDC1	43.1852	21.4791	2.01057	0.000630002
ENSGALG00000010829	CDCA7	76.9767	44.7458	1.72031	0.00925782
ENSGALG00000010841	C1orf168	1.8218	0.374162	4.86901	0.000334835
ENSGALG00000010859	EPGN	14.2747	7.69041	1.85617	0.00166433
ENSGALG00000010863	TWISTNB	20.2931	8.63132	2.3511	0.00762677
ENSGALG00000010870	JUN	197.947	124.077	1.59536	0.0097772
ENSGALG00000010898	BMP3	2.16464	1.18431	1.82776	0.000334835
ENSGALG00000010911	CYP2J2	4.83067	2.46784	1.95745	0.000334835
ENSGALG00000010924	NFIA	350.914	180.256	1.94675	0.0436736
ENSGALG00000010934	INADL	2.18092	0.541337	4.02877	0.000334835
ENSGALG00000010953	KANK4	28.1018	17.3069	1.62373	0.000334835
ENSGALG00000010954	MALSU1	23.3126	12.4153	1.87773	0.000334835
ENSGALG00000010974	GSC	55.0077	18.1988	3.0226	0.00744486
ENSGALG00000010975	TMTC2	25.0699	10.5568	2.37476	0.0385423
ENSGALG00000010977	FAM221A	1.98767	0.968044	2.05328	0.000334835
ENSGALG00000010979	HSD17B11	18.8173	11.6521	1.61493	0.00141882
ENSGALG00000010996	IRF2BP2	332.609	198.271	1.67755	0.0471784
ENSGALG00000011000	TARBP1	10.0581	5.8655	1.71479	0.00925782
ENSGALG00000011005	KCNK1	12.017	6.92358	1.73566	0.0101313
ENSGALG00000011038	CBX3	188.701	120.363	1.56777	0.0159902
ENSGALG00000011055	HOXA4	276.317	162.297	1.70254	0.0247258
ENSGALG00000011078	PTPN13	3.3896	2.02628	1.67282	0.0116501
ENSGALG00000011121	SLC35D1	36.1355	23.7911	1.51887	0.00513205
ENSGALG00000011127	BCL11B	1.5612	0.653607	2.38859	0.000334835
ENSGALG00000011137	CREB5	4.71815	1.89595	2.48854	0.000334835
ENSGALG00000011184	HNRNPD	93.6341	61.7809	1.51558	0.0211607
ENSGALG00000011192	PHF10	17.9174	11.6076	1.54359	0.000334835
ENSGALG00000011207	MKP3	151.689	68.0046	2.23057	0.0127827
ENSGALG00000011212	IL23R	3.19198	1.21473	2.62773	0.0108145
ENSGALG00000011214	SERPINH1	26.8566	17.8172	1.50734	0.000334835
ENSGALG00000011252	ENSGALG00000011252	56.2154	24.9408	2.25395	0.044771
ENSGALG00000011255	ENSGALG00000011255	9.0863	4.84759	1.8744	0.00166433
ENSGALG00000011264	SULF1	65.3674	29.5288	2.21368	0.0106405
ENSGALG00000011269	EPYC	27.3587	9.44165	2.89766	0.000334835
ENSGALG00000011271	LUM	238.008	151.783	1.56808	0.0159902
ENSGALG00000011275	DEPDC1	10.7432	6.82598	1.57387	0.000334835
ENSGALG00000011290	RPL15	1485.48	836.516	1.77579	0.0363777
ENSGALG00000011298	RARB	28.3108	14.5201	1.94977	0.000334835
ENSGALG00000011314	LRRC3B	3.87192	1.99766	1.93823	0.0156843
ENSGALG00000011326	STK16	68.121	37.6102	1.81124	0.00412418
ENSGALG00000011327	NR2C1	9.62231	5.7252	1.68069	0.000334835
ENSGALG00000011358	WNT6	68.3284	27.0129	2.52947	0.00261344
ENSGALG00000011371	STK36	1.85856	0.876048	2.12153	0.0135895
ENSGALG00000011402	RQCD1	70.713	47.0889	1.50169	0.00392115
ENSGALG00000011409	SNRPF	3785.48	1634.68	2.31573	0.0456942
ENSGALG00000011435	ELK3	47.4585	27.6383	1.71713	0.000630002
ENSGALG00000011436	TMBIM1	76.096	49.1601	1.54792	0.00670333
ENSGALG00000011450	LTC4SL	9.69706	3.50083	2.76993	0.0170754
ENSGALG00000011469	IGFBP2	21.1507	9.65545	2.19055	0.000630002
ENSGALG00000011472	RPL37A	952.577	443.706	2.14687	0.0265758
ENSGALG00000011523	RPL14	1686.49	807.501	2.08853	0.0257414
ENSGALG00000011553	UTP3	33.1027	20.6793	1.60077	0.000334835
ENSGALG00000011619	SIVA1	53.8407	30.234	1.7808	0.00780599
ENSGALG00000011623	ADAMTS3	30.1943	13.6352	2.21444	0.000334835
ENSGALG00000011630	GLI2	45.2772	14.148	3.20025	0.00090439
ENSGALG00000011648	ABCB6	10.696	5.41593	1.97491	0.00190537
ENSGALG00000011689	PDIA5	21.4757	12.2272	1.75639	0.0268412
ENSGALG00000011703	NPHP3	8.2039	4.53883	1.80749	0.00116589
ENSGALG00000011740	MGP	15.628	4.85103	3.22158	0.000334835
ENSGALG00000011803	EMP1	17.5953	8.90282	1.97637	0.000334835
ENSGALG00000011842	SNRPD1	250.341	162.688	1.53878	0.0201044
ENSGALG00000011856	C7orf55	16.9653	6.28665	2.69862	0.000334835
ENSGALG00000011882	CDCP1	2.31759	1.20539	1.92269	0.000334835
ENSGALG00000011885	ANXA5	346.64	192.448	1.80121	0.0170754
ENSGALG00000011889	PRKCH	7.21586	1.86813	3.86261	0.000334835
ENSGALG00000011899	ENSGALG00000011899	22.0374	12.5526	1.7556	0.000334835
ENSGALG00000011945	SCRN2	21.6054	10.1738	2.12363	0.000334835
ENSGALG00000011962	NDNF	34.115	21.4437	1.59091	0.00327819
ENSGALG00000011968	GLB1	3.03498	1.53388	1.97863	0.000334835
ENSGALG00000011972	CRTAP	79.4712	48.0312	1.65457	0.00651055
ENSGALG00000011973	SUSD5	9.59908	2.84198	3.3776	0.000334835
ENSGALG00000011993	RBX1	74.1932	43.5773	1.70257	0.00392115
ENSGALG00000012019	ARSJ	24.3284	14.0135	1.73607	0.0175365
ENSGALG00000012021	KCNK4	5.38165	2.6812	2.00718	0.00890456
ENSGALG00000012023	DACT1	50.4812	22.219	2.27198	0.00651055
ENSGALG00000012036	CAMK2D	15.5444	8.98939	1.72919	0.000630002
ENSGALG00000012045	SLC12A8	1.13742	0.283772	4.00822	0.000334835
ENSGALG00000012069	EPDR1	22.1641	11.732	1.8892	0.0413066
ENSGALG00000012140	FSH	1.94936	0.544349	3.58108	0.046301
ENSGALG00000012142	KCNA4	6.32674	2.05411	3.08004	0.000334835
ENSGALG00000012150	TAB1	16.1648	10.6132	1.52308	0.000334835
ENSGALG00000012173	LGALS3	26.8005	11.1898	2.39508	0.000334835
ENSGALG00000012186	CASP6	19.9541	11.7985	1.69124	0.000334835
ENSGALG00000012193	FKBP9	174.318	96.5454	1.80555	0.0097772
ENSGALG00000012196	CCDC109B	17.5295	9.97146	1.75797	0.00452414
ENSGALG00000012226	PPP1R17	38.2387	20.8074	1.83775	0.00349709
ENSGALG00000012229	RPS29	511.337	199.108	2.56814	0.0233377
ENSGALG00000012241	KLHDC1	105.037	63.8642	1.64469	0.0127827
ENSGALG00000012280	PPP3CA	26.5125	16.0483	1.65204	0.000334835
ENSGALG00000012299	ANKRD54	5.76825	2.86875	2.01072	0.000334835
ENSGALG00000012312	GCAT	72.7951	41.8712	1.73855	0.00472048
ENSGALG00000012329	GLI3	81.1369	32.3432	2.50862	0.0145537
ENSGALG00000012345	UST	8.43773	3.70483	2.27749	0.000334835
ENSGALG00000012351	STK17A	7.20043	4.3692	1.648	0.0193766
ENSGALG00000012354	VOPP1	42.2163	10.8201	3.90166	0.0109713
ENSGALG00000012363	EGFR	4.54192	2.9797	1.52429	0.0148846
ENSGALG00000012374	FRMD6	9.0764	3.44024	2.6383	0.000334835
ENSGALG00000012404	ERO1L	9.54571	5.65405	1.6883	0.000334835
ENSGALG00000012407	LRP1B	1.45996	0.754966	1.93381	0.000334835
ENSGALG00000012425	FERMT2	177.708	111.628	1.59197	0.0276444
ENSGALG00000012429	BMP4	67.9649	29.7586	2.28387	0.0227731
ENSGALG00000012436	CARD10	1.00943	0.189628	5.32321	0.0253282
ENSGALG00000012447	TNS3	4.97564	2.82201	1.76315	0.00532947
ENSGALG00000012450	HUS1	7.56778	3.82809	1.97691	0.000630002
ENSGALG00000012456	RAC2	6.618	2.20772	2.99766	0.0233377
ENSGALG00000012488	TST	96.2948	63.4335	1.51804	0.0201044
ENSGALG00000012497	SLC12A7	25.2425	16.6033	1.52033	0.000334835
ENSGALG00000012540	RBFOX2	178.939	98.4211	1.8181	0.0198005
ENSGALG00000012568	TIMP3	72.1425	43.2261	1.66896	0.0306245
ENSGALG00000012570	TANC1	42.4815	22.3771	1.89844	0.0111406
ENSGALG00000012583	IDNK	13.3655	6.58587	2.02942	0.000630002
ENSGALG00000012616	COL15A1	1.58006	0.625332	2.52675	0.000334835
ENSGALG00000012617	ChALK5	11.3504	7.29154	1.55665	0.000334835
ENSGALG00000012626	RECK	11.5719	6.68859	1.7301	0.000334835
ENSGALG00000012628	HABP4	5.21437	2.97264	1.75412	0.000334835
ENSGALG00000012654	NFATC1	9.10369	2.62198	3.47207	0.000334835
ENSGALG00000012659	CKAP4	175.392	103.476	1.695	0.0094297
ENSGALG00000012665	APPL2	14.0937	8.96875	1.57142	0.00513205
ENSGALG00000012704	MYLIP	12.2253	7.64236	1.59968	0.000334835
ENSGALG00000012717	NFYB	35.0094	22.829	1.53355	0.000334835
ENSGALG00000012747	NEDD9	6.18521	2.48942	2.4846	0.000334835
ENSGALG00000012775	TFAP2A	52.2319	32.4055	1.61182	0.00392115
ENSGALG00000012781	EEF1E1	158.47	89.8539	1.76364	0.00708176
ENSGALG00000012790	DSP	11.4775	6.49816	1.76627	0.0059301
ENSGALG00000012808	CDYL	5.92107	2.78147	2.12876	0.000334835
ENSGALG00000012830	IRF4	2.15923	0.251286	8.59272	0.000334835
ENSGALG00000012834	AKR1D1	430.343	175.892	2.44663	0.0267049
ENSGALG00000012876	SSBP1	84.4104	44.0156	1.91774	0.0139119
ENSGALG00000012877	CREB3L2	41.0596	22.206	1.84903	0.00190537
ENSGALG00000012956	TMTC1	15.3994	7.02883	2.19089	0.0416608
ENSGALG00000013006	ROPN1L	3.73532	1.47635	2.5301	0.000334835
ENSGALG00000013057	USP18	8.41952	4.99816	1.68452	0.000334835
ENSGALG00000013067	AKR1B1	230.998	142.874	1.6168	0.0132598
ENSGALG00000013072	AKR1B10	181.669	53.6859	3.38392	0.0123041
ENSGALG00000013090	LOXL4	3.31427	0.979608	3.38326	0.00872951
ENSGALG00000013107	SEC61G	35.1798	16.8981	2.08188	0.00908027
ENSGALG00000013183	TERT	1.96284	0.780334	2.51538	0.00090439
ENSGALG00000013210	C2CD5	28.7832	18.7374	1.53614	0.000334835
ENSGALG00000013242	MRPL24	181.645	119.412	1.52116	0.00762677
ENSGALG00000013417	LPAR2	56.2585	33.6306	1.67284	0.00552991
ENSGALG00000013563	CCDC102A	38.0353	19.8593	1.91524	0.00141882
ENSGALG00000013569	SEC61B	392.814	203.722	1.92819	0.0342923
ENSGALG00000013587	COL2A1	456.019	210.543	2.16592	0.0220299
ENSGALG00000013616	OPRM1	11.8041	6.72119	1.75625	0.000334835
ENSGALG00000013672	TSHZ1	12.0195	5.2071	2.30829	0.0184794
ENSGALG00000013698	EFHD2	102.664	67.2184	1.52732	0.00744486
ENSGALG00000013727	SYNJ2	3.76686	2.00307	1.88054	0.00116589
ENSGALG00000013768	PHACTR2	9.86361	6.19152	1.59308	0.000334835
ENSGALG00000013787	NAA38	65.0508	39.5997	1.64271	0.00708176
ENSGALG00000013803	GPR126	54.5489	22.0407	2.47492	0.00090439
ENSGALG00000013811	NCAPH2	23.8389	14.8359	1.60684	0.000334835
ENSGALG00000013813	NMBR	3.13367	1.16496	2.68994	0.000334835
ENSGALG00000013814	IMPA2	36.4516	23.7352	1.53576	0.00412418
ENSGALG00000013823	TNPO3	6.56268	2.80463	2.33995	0.0124696
ENSGALG00000013876	FAM136A	46.7845	21.1911	2.20774	0.000334835
ENSGALG00000013883	SNRNP27	207.606	133.797	1.55165	0.0451139
ENSGALG00000013892	MAP3K5	5.38666	3.52459	1.52831	0.000334835
ENSGALG00000013919	PRPF19	52.665	28.8703	1.82419	0.0142434
ENSGALG00000013921	TOMM20	330.779	202.21	1.63582	0.0172343
ENSGALG00000013922	ZP1	1.71795	0.682255	2.51805	0.0178472
ENSGALG00000013929	PDGFRA	32.2859	20.839	1.5493	0.000334835
ENSGALG00000013948	RASL11B	35.063	17.6386	1.98786	0.000334835
ENSGALG00000013954	PIEZO2	7.88301	4.31599	1.82647	0.000334835
ENSGALG00000013961	USP46	20.1211	11.5506	1.742	0.000334835
ENSGALG00000013987	EYA4	20.3284	9.18358	2.21356	0.000334835
ENSGALG00000013990	RPS12	927.068	424.939	2.18165	0.023629
ENSGALG00000014041	RASSF8	25.6575	13.4063	1.91384	0.000334835
ENSGALG00000014065	FAM76A	16.9483	10.6336	1.59384	0.0295695
ENSGALG00000014192	ATP10D	1.94363	1.05345	1.84501	0.000334835
ENSGALG00000014233	FBLN1	110.023	62.3906	1.76345	0.0159902
ENSGALG00000014309	RPLP2	596.258	302.236	1.97282	0.0192206
ENSGALG00000014317	ENSGALG00000014317	73.975	47.1071	1.57036	0.0340323
ENSGALG00000014355	STIM2	6.45661	3.84567	1.67893	0.000334835
ENSGALG00000014413	CCDC58	22.4551	11.9851	1.87358	0.000334835
ENSGALG00000014432	RPS20	3020.6	1692.07	1.78515	0.0350606
ENSGALG00000014435	MRPL51	53.4744	33.8719	1.57872	0.00090439
ENSGALG00000014443	IFFO1	49.6088	31.4557	1.5771	0.00854789
ENSGALG00000014485	LDB2	129.996	68.3462	1.90202	0.00925782
ENSGALG00000014501	FGFBP2	34.5222	6.47623	5.3306	0.00762677
ENSGALG00000014526	TPI1	133.352	69.5603	1.91707	0.0206987
ENSGALG00000014575	SEPHS1	65.4454	43.3051	1.51126	0.00283168
ENSGALG00000014598	FNBP4	67.1857	43.4138	1.54757	0.00141882
ENSGALG00000014603	C1S	3.65599	1.87999	1.94469	0.000334835
ENSGALG00000014632	CLK2	70.6083	46.6177	1.51462	0.00613335
ENSGALG00000014682	CAST	5.14301	3.02904	1.6979	0.000334835
ENSGALG00000014684	ERAP1	42.6448	21.1165	2.0195	0.0124696
ENSGALG00000014686	FBN2	9.56106	5.20936	1.83536	0.000334835
ENSGALG00000014776	TBX15	41.9241	15.7255	2.66599	0.00116589
ENSGALG00000014804	THBS4	29.6915	15.3078	1.93963	0.000334835
ENSGALG00000014833	RPL37	960.85	474.908	2.02323	0.0206987
ENSGALG00000014852	ENSGALG00000014852	306.906	178.671	1.71772	0.0195068
ENSGALG00000014872	FGF10	9.68097	1.81495	5.33401	0.00780599
ENSGALG00000014890	TNFRSF1A	14.8668	9.79674	1.51753	0.00090439
ENSGALG00000014923	ARHGEF28	5.14691	3.41857	1.50557	0.00708176
ENSGALG00000014931	RAB28	17.9235	11.2792	1.58908	0.00651055
ENSGALG00000014933	HEXB	13.3567	5.74779	2.3238	0.00190537
ENSGALG00000014942	NSA2	296.185	185.616	1.59569	0.014078
ENSGALG00000014961	FAM26E	8.68582	5.65686	1.53545	0.000630002
ENSGALG00000014964	NT5DC1	23.1798	13.321	1.74009	0.00513205
ENSGALG00000014970	FSTL1	12.2156	6.44424	1.89558	0.000334835
ENSGALG00000014973	GPR156	1.2948	0.296353	4.36911	0.0292955
ENSGALG00000014975	DRD5	7.608	3.1819	2.39102	0.0126246
ENSGALG00000015001	LAMA4	9.86206	6.38332	1.54497	0.000334835
ENSGALG00000015013	MSX1	495.41	53.0947	9.33069	0.044771
ENSGALG00000015015	CYTL1	120.57	52.0107	2.31818	0.00613335
ENSGALG00000015028	RFLB	10.9278	1.49849	7.29254	0.000334835
ENSGALG00000015037	EVC	11.4958	7.4879	1.53525	0.000334835
ENSGALG00000015056	LAMA3	2.71321	1.14676	2.36598	0.000334835
ENSGALG00000015082	RPS6	5578.26	3070.99	1.81644	0.044771
ENSGALG00000015101	BNC2	10.7701	6.02359	1.78799	0.000334835
ENSGALG00000015112	ZNF521	22.6287	13.9988	1.61647	0.000334835
ENSGALG00000015117	DRD3	1.88454	0.790143	2.38506	0.000334835
ENSGALG00000015152	BOC	40.9855	23.5431	1.74087	0.00493261
ENSGALG00000015164	PCSK5	4.21887	1.75659	2.40174	0.0371539
ENSGALG00000015193	CCDC80	17.7649	11.0594	1.60632	0.00890456
ENSGALG00000015195	RPS15	2035.35	972.499	2.09291	0.0320236
ENSGALG00000015208	ROR2	2.16218	0.819824	2.63737	0.000334835
ENSGALG00000015219	ENSGALG00000015219	3.37417	1.02657	3.28684	0.000334835
ENSGALG00000015241	SNAI2	109.37	37.9303	2.88345	0.0179944
ENSGALG00000015293	TMEM45A	5.88857	2.49002	2.36487	0.000334835
ENSGALG00000015339	RPL24	1839.69	984.69	1.86829	0.0477963
ENSGALG00000015425	LPL	6.56278	3.96318	1.65594	0.000334835
ENSGALG00000015484	BCL9	50.8451	30.2182	1.6826	0.000334835
ENSGALG00000015485	ACP6	15.8066	10.3098	1.53316	0.0284934
ENSGALG00000015525	SGK3	20.5262	10.366	1.98015	0.00141882
ENSGALG00000015540	RAD23B	101.083	63.6625	1.5878	0.0126246
ENSGALG00000015558	CPA6	15.551	6.64044	2.34186	0.00141882
ENSGALG00000015565	C8orf34	5.44972	3.45247	1.5785	0.000334835
ENSGALG00000015572	CCDC125	2.38624	0.978827	2.43786	0.000334835
ENSGALG00000015575	HTRA3	6.72982	4.14759	1.62259	0.000334835
ENSGALG00000015617	RPS23	3486.77	1532.16	2.27572	0.0368906
ENSGALG00000015627	HAPLN1	140.261	49.1706	2.85254	0.0145537
ENSGALG00000015633	TERF1	16.5129	8.41035	1.9634	0.000334835
ENSGALG00000015634	SBSPON	46.856	29.2308	1.60297	0.010468
ENSGALG00000015661	CRISPLD1	42.3774	16.7669	2.52744	0.00412418
ENSGALG00000015673	ZFHX4	5.81691	3.65274	1.59248	0.00283168
ENSGALG00000015720	CHODL	40.0371	22.8648	1.75104	0.0221866
ENSGALG00000015725	FGFRL1	118.98	59.1339	2.01204	0.0385423
ENSGALG00000015729	LPAR1	85.8124	38.8879	2.20666	0.00961021
ENSGALG00000015754	TMEM215	6.24034	1.42479	4.37983	0.000334835
ENSGALG00000015792	ADAMTS1	126.678	47.3495	2.67538	0.00799206
ENSGALG00000015802	N6AMT1	112.056	61.2036	1.83087	0.0459557
ENSGALG00000015812	C6ORF162	19.0407	11.4123	1.66844	0.00214549
ENSGALG00000015834	TBX18	152.322	41.3833	3.68076	0.00651055
ENSGALG00000015924	SLC26A7	12.0513	1.81014	6.65766	0.000334835
ENSGALG00000015932	KCNQ5	13.7946	4.87705	2.82847	0.0260257
ENSGALG00000015958	EIF2AK3	8.71751	5.64824	1.5434	0.00995765
ENSGALG00000015970	COL9A1	150.67	62.5245	2.40978	0.00689431
ENSGALG00000015986	DONSON	25.7787	15.6685	1.64526	0.0390482
ENSGALG00000016016	OSR2	142.327	51.8403	2.74549	0.0119665
ENSGALG00000016029	VPS13B	2.81536	1.74463	1.61373	0.000334835
ENSGALG00000016058	ERG	18.1753	6.33138	2.87067	0.000334835
ENSGALG00000016071	CTHRC1	451.916	198.055	2.28177	0.021739
ENSGALG00000016090	GNOT1	2.82216	0.925875	3.0481	0.000334835
ENSGALG00000016102	CYP26B1	11.7893	6.82948	1.72624	0.000334835
ENSGALG00000016112	NOV	21.1221	7.15033	2.954	0.000334835
ENSGALG00000016123	TRPS1	7.82876	3.64433	2.1482	0.0237523
ENSGALG00000016131	EEF1D	1506.6	915.59	1.6455	0.0321514
ENSGALG00000016145	RIPK4	6.62676	3.3779	1.9618	0.000334835
ENSGALG00000016172	RPLP1	5057.3	2685.27	1.88335	0.039457
ENSGALG00000016195	COL22A1	4.3255	2.46046	1.758	0.000334835
ENSGALG00000016232	RPL8	9648.33	5218.78	1.84877	0.0497047
ENSGALG00000016299	FAM83B	1.15671	0.293329	3.94339	0.00908027
ENSGALG00000016302	ASAP1	8.1415	4.76552	1.70842	0.0424248
ENSGALG00000016391	CNKSR2	1.58032	0.815682	1.93742	0.000630002
ENSGALG00000016392	RPS7	2686.94	1366.95	1.96565	0.0408071
ENSGALG00000016403	ID2	1955.62	702.508	2.78377	0.0467782
ENSGALG00000016404	MTBP	6.74005	3.78327	1.78154	0.0094297
ENSGALG00000016428	ENPP2	34.3135	19.4048	1.7683	0.000334835
ENSGALG00000016473	OSR1	128.32	79.985	1.6043	0.0439141
ENSGALG00000016478	MATN3	1.69638	0.267719	6.33642	0.00190537
ENSGALG00000016479	LAPTM4A	167.286	107.538	1.5556	0.0460709
ENSGALG00000016480	SDC1	221.219	71.1029	3.11125	0.00908027
ENSGALG00000016511	ADGRG2	12.9826	3.50295	3.70619	0.000334835
ENSGALG00000016558	FIGF	16.6756	8.57849	1.94389	0.000334835
ENSGALG00000016568	MOSPD2	44.1129	27.4643	1.60619	0.00572956
ENSGALG00000016580	SCARA5	41.5134	11.8598	3.50035	0.000334835
ENSGALG00000016582	PBK	133.039	82.4722	1.61314	0.00613335
ENSGALG00000016619	ZNF395	31.2631	20.2969	1.54029	0.000630002
ENSGALG00000016636	ARSH	31.6254	7.53308	4.1982	0.00141882
ENSGALG00000016648	ARSD	3.29629	0.800761	4.11645	0.0365166
ENSGALG00000016655	GYG2	3.4867	0.964752	3.61409	0.000334835
ENSGALG00000016673	TRAM2	5.0913	2.73554	1.86117	0.000334835
ENSGALG00000016698	SHOX	10.226	3.63836	2.81061	0.000334835
ENSGALG00000016746	ATP10A	17.1247	4.44361	3.85378	0.0341624
ENSGALG00000016775	RPL31	582.836	294.215	1.98099	0.0241609
ENSGALG00000016807	LIMS1	174.518	86.816	2.01021	0.0322934
ENSGALG00000016844	RAB20	13.1972	7.98087	1.6536	0.000334835
ENSGALG00000016862	KDELC1	106.445	64.9202	1.63963	0.00689431
ENSGALG00000016886	FARP1	45.0336	25.3031	1.77977	0.0390482
ENSGALG00000016890	MBNL2	15.9899	5.62965	2.8403	0.000334835
ENSGALG00000016902	GPC5	2.13144	0.89601	2.37881	0.00090439
ENSGALG00000016904	SLITRK6	10.3421	3.73343	2.77013	0.000334835
ENSGALG00000016920	LMO7	15.3646	7.6273	2.01442	0.00141882
ENSGALG00000016945	LECT1	326.807	169.22	1.93126	0.0401985
ENSGALG00000016971	TSC22D1	766.34	363.839	2.10626	0.0258801
ENSGALG00000016991	ESD	234.035	151.924	1.54047	0.0118075
ENSGALG00000017034	FKHR	4.18197	1.95188	2.14253	0.00452414
ENSGALG00000017050	SMAD9	2.69024	0.811349	3.31576	0.0111406
ENSGALG00000017076	B3GLCT	33.5974	21.4737	1.56458	0.0132598
ENSGALG00000017082	HMGB1	2172.92	1287.25	1.68803	0.0471784
ENSGALG00000017119	TNFRSF19	30.6472	11.3039	2.71121	0.0229148
ENSGALG00000017150	ARHGAP20	5.14628	2.87142	1.79224	0.0492047
ENSGALG00000017158	KDELC2	18.7199	11.8882	1.57466	0.000334835
ENSGALG00000017179	PDGFD	108.901	58.8787	1.84958	0.00327819
ENSGALG00000017295	PTHrP	35.7645	17.5592	2.0368	0.000630002
ENSGALG00000017299	RPS11	3087.59	1552.01	1.98941	0.0337714
ENSGALG00000017308	CHRDL2	3.83157	0.885356	4.32772	0.0113139
ENSGALG00000017311	P4HA3	240.267	128.803	1.86538	0.0380598
ENSGALG00000017324	ENSGALG00000017324	177.657	105.304	1.68709	0.0213028
ENSGALG00000017330	RPS3	6016.44	3441.38	1.74826	0.0452152
ENSGALG00000017336	ENSGALG00000017336	14.9633	8.23734	1.81652	0.00116589
ENSGALG00000017378	CRTAC1	22.6938	10.3968	2.18277	0.0355942
ENSGALG00000017384	ERH	120.468	69.0188	1.74544	0.00613335
ENSGALG00000017391	ENSGALG00000017391	13.4831	1.82279	7.39696	0.000334835
ENSGALG00000017396	TXNL4A	74.6406	48.6442	1.53442	0.0030568
ENSGALG00000017447	OSTF1	89.039	52.5916	1.69303	0.0118075
ENSGALG00000017675	NDUFS8	94.6584	62.7049	1.50959	0.00513205
ENSGALG00000018357	ND6	201.295	131.723	1.52817	0.0210057
ENSGALG00000018621	ENSGALG00000018621	1.5305	0	-	0.000334835
ENSGALG00000018700	PPAPDC3	7.43791	2.67669	2.77877	0.00961021
ENSGALG00000018760	LAMTOR2	202.649	132.191	1.533	0.00961021
ENSGALG00000018783	HOXC10	15.2804	8.89994	1.71691	0.000334835
ENSGALG00000018815	PCGF2	34.5175	22.8524	1.51045	0.000334835
ENSGALG00000018934	ACVRL1	4.04853	2.10795	1.9206	0.00283168
ENSGALG00000019283	ENSGALG00000019283	3.57664	1.83505	1.94907	0.000334835
ENSGALG00000019358	LLPH	10.6995	4.28935	2.49443	0.000334835
ENSGALG00000019489	CHST9	94.0174	17.0221	5.52326	0.0261637
ENSGALG00000019552	SERPINB2	1.71503	0.353955	4.84533	0.000334835
ENSGALG00000019741	PSMC3IP	41.1076	27.2627	1.50783	0.000630002
ENSGALG00000019751	MICAL1	5.40262	2.95047	1.8311	0.0351981
ENSGALG00000019768	ACSF2	27.0911	14.4149	1.87938	0.0195068
ENSGALG00000019864	ENSGALG00000019864	3.67169	0.545146	6.73524	0.00472048
ENSGALG00000019894	TMEM14A	11.8306	6.72237	1.75989	0.000334835
ENSGALG00000020005	SFT2D1	24.236	12.9027	1.87837	0.00552991
ENSGALG00000020009	C1orf131	62.7957	36.2596	1.73184	0.010468
ENSGALG00000020316	IL13RA2	13.9487	8.80324	1.5845	0.000334835
ENSGALG00000020554	ADAMTSL1	9.68313	5.62906	1.7202	0.000334835
ENSGALG00000020627	SHOX2	5.68082	1.56819	3.62253	0.000334835
ENSGALG00000020679	PLEKHS1	4.17909	1.37396	3.04164	0.00116589
ENSGALG00000020737	KLHL23	1.51707	0.471896	3.21484	0.0243009
ENSGALG00000020746	EXOSC1	114.605	76.398	1.5001	0.0367618
ENSGALG00000020768	EVX2	5.12815	0.296483	17.2966	0.000334835
ENSGALG00000020775	DUSP11	9.40115	5.9349	1.58405	0.000334835
ENSGALG00000020956	SCARF2	82.3837	48.895	1.68491	0.0153563
ENSGALG00000020997	TYSND1	41.3317	25.0847	1.64769	0.00513205
ENSGALG00000021271	MPZL3	10.2607	4.46825	2.29636	0.00532947
ENSGALG00000021592	TLCD2	10.2844	6.20316	1.65793	0.000334835
ENSGALG00000021610	F2RL3	3.79544	1.21634	3.12038	0.000334835
ENSGALG00000021636	ENSGALG00000021636	10.008	4.12983	2.42334	0.000334835
ENSGALG00000021685	SERINC2	22.3691	13.0631	1.71239	0.000334835
ENSGALG00000021692	ENSGALG00000021692	93.1565	46.9186	1.98549	0.0170754
ENSGALG00000021869	PODN	15.36	8.70774	1.76395	0.000334835
ENSGALG00000021972	PLIN5	105.643	67.5303	1.56438	0.0234824
ENSGALG00000022113	ENSGALG00000022113	1.82667	0.197962	9.22738	0.0424248
ENSGALG00000022134	DGUOK	191.404	123.92	1.54458	0.0173875
ENSGALG00000022193	MRPS12	56.3358	22.7153	2.48008	0.00090439
ENSGALG00000022295	ENSGALG00000022295	7.93776	1.53257	5.17938	0.0167836
ENSGALG00000022512	RPS6KB2	43.7371	21.011	2.08163	0.000630002
ENSGALG00000022565	IDH2	327.903	194.952	1.68197	0.0247258
ENSGALG00000022789	CPQ	153.075	83.9996	1.82233	0.0137481
ENSGALG00000022790	RMDN1	10.5363	6.52504	1.61475	0.000334835
ENSGALG00000022882	ZADH2	197.768	87.3243	2.26475	0.0416608
ENSGALG00000022950	MRPL35	78.0411	47.2949	1.6501	0.0243009
ENSGALG00000022994	SIX1	307.08	150.369	2.04218	0.0124696
ENSGALG00000023120	SULT1B1	31.3448	15.3718	2.03911	0.037423
ENSGALG00000023193	SOCS1B	76.2795	32.4617	2.34983	0.0213028
ENSGALG00000023294	RPLP0	15331.1	8614	1.77979	0.0164618
ENSGALG00000023308	NPB	66.6591	38.7365	1.72083	0.0329801
ENSGALG00000023472	ENSGALG00000023472	78.467	35.5249	2.20879	0.0030568
ENSGALG00000023684	R3HCC1L	13.65	6.95822	1.96171	0.000334835
ENSGALG00000023724	SNX20	8.9562	3.95482	2.26463	0.000334835
ENSGALG00000023818	ENSGALG00000023818	183.685	76.9455	2.38721	0.0135895
ENSGALG00000023821	DHX58	1.73567	0.421094	4.12181	0.000334835
ENSGALG00000023828	LDHD	29.2716	18.1577	1.61208	0.0401985
ENSGALG00000023834	JPH2	1.96666	0.348802	5.63833	0.000334835
ENSGALG00000023904	FIBIN	270.081	112.735	2.39572	0.0227731
ENSGALG00000023933	G0S2	5.07269	1.57221	3.22647	0.00238494
ENSGALG00000023982	DNAJC17	24.438	14.0751	1.73626	0.0481583
ENSGALG00000024049	RAB33A	39.7002	23.2227	1.70954	0.00726471
ENSGALG00000024064	BMP8B	12.238	4.73325	2.58554	0.00412418
ENSGALG00000024076	FEN1	34.2163	21.8426	1.56649	0.00190537
ENSGALG00000024261	NHP2	23.511	11.7686	1.99777	0.000334835
ENSGALG00000024398	RPS28	376.879	159.745	2.35925	0.0399682
ENSGALG00000024411	C9H2ORF82	32.5701	3.43086	9.49328	0.000630002
ENSGALG00000024441	PLAC9	21.8493	8.88221	2.45989	0.00116589
ENSGALG00000024481	APITD1	47.6027	30.3889	1.56645	0.000334835
ENSGALG00000024488	CD99	183.028	118.187	1.54863	0.0294313
ENSGALG00000025627	SNORD47	298.339	0	-	0.0181596
ENSGALG00000025711	H3F3C	879.786	524.298	1.67803	0.0292955
ENSGALG00000025745	ARHGAP27	6.59113	2.9442	2.23868	0.00493261
ENSGALG00000025764	FKBP10	194.939	114.839	1.6975	0.0275101
ENSGALG00000025776	EMID1	55.7183	28.7516	1.93792	0.00908027
ENSGALG00000025794	ENSGALG00000025794	44.8018	0	-	0.0489581
ENSGALG00000025800	ENSGALG00000025800	25.8834	15.1079	1.71324	0.00166433
ENSGALG00000025862	TMEM26	21.8807	12.9716	1.68682	0.000334835
ENSGALG00000025887	ATF3	5.35167	3.17641	1.68482	0.00141882
ENSGALG00000025894	JTB	357.487	208.472	1.7148	0.0337714
ENSGALG00000025898	SMAD6	52.3226	27.2313	1.92141	0.000630002
ENSGALG00000025916	EMILIN3	90.3699	44.8713	2.01398	0.0178472
ENSGALG00000025946	MOB3C	9.5156	5.503	1.72917	0.000334835
ENSGALG00000025972	SELM	218.039	121.513	1.79437	0.0173875
ENSGALG00000025992	CDHR4	6.22075	2.84078	2.1898	0.000334835
ENSGALG00000026039	THEM5	54.9425	25.8214	2.12779	0.00632782
ENSGALG00000026059	TWIST1	91.7598	45.1817	2.03091	0.00726471
ENSGALG00000026085	DUSP7	52.1682	21.9123	2.38077	0.01293
ENSGALG00000026100	HOXC11	24.1134	4.67651	5.15628	0.00708176
ENSGALG00000026108	ATP5D	500.083	311.567	1.60506	0.0291648
ENSGALG00000026113	CARHSP1	20.3269	12.767	1.59214	0.0448917
ENSGALG00000026146	CRLF1	93.8711	22.3326	4.20332	0.00412418
ENSGALG00000026154	C9orf89	6.08876	3.47407	1.75263	0.000334835
ENSGALG00000026165	TTC31	21.7047	13.878	1.56396	0.000334835
ENSGALG00000026172	CYBA	46.0841	22.7835	2.0227	0.00872951
ENSGALG00000026180	MSX2	60.0647	10.3009	5.83101	0.0223365
ENSGALG00000026181	STRIP2	5.57325	3.6478	1.52784	0.000334835
ENSGALG00000026224	DHDH	30.7838	14.7758	2.08339	0.00141882
ENSGALG00000026239	MPV17	36.956	15.9837	2.31211	0.00349709
ENSGALG00000026241	GRIN3B	16.302	8.14456	2.00158	0.000334835
ENSGALG00000026254	ECE-1	72.1525	47.8826	1.50686	0.00141882
ENSGALG00000026259	ENSGALG00000026259	5.23809	2.13198	2.45691	0.000334835
ENSGALG00000026276	TCF15	33.5755	11.3433	2.95994	0.0199586
ENSGALG00000026282	ANKRD13D	61.4759	39.3981	1.56038	0.00283168
ENSGALG00000026283	ENSGALG00000026283	1.48804	0.693398	2.14601	0.0282149
ENSGALG00000026289	ENSGALG00000026289	22.2008	10.9908	2.01994	0.00214549
ENSGALG00000026315	RAB34	94.0038	41.5406	2.26294	0.018917
ENSGALG00000026357	BCDIN3D	15.1026	8.60404	1.75529	0.000334835
ENSGALG00000026374	PFDN2	18.5124	9.85686	1.87812	0.000334835
ENSGALG00000026441	ENSGALG00000026441	15.2601	8.18728	1.86388	0.000334835
ENSGALG00000026459	ITIH6	4.42226	2.27702	1.94213	0.000334835
ENSGALG00000026484	RUNX2	46.7369	21.665	2.15725	0.0119665
ENSGALG00000026490	RPS16	265.609	151.477	1.75346	0.0286336
ENSGALG00000026505	RDH10	19.2004	7.31437	2.62502	0.00190537
ENSGALG00000026517	RFC5	127.455	80.8831	1.57579	0.01293
ENSGALG00000026581	GINS4	30.1979	18.6537	1.61887	0.00572956
ENSGALG00000026584	ENSGALG00000026584	1.2848	0.234664	5.47506	0.000334835
ENSGALG00000026592	ENSGALG00000026592	20898.9	8928.95	2.34058	0.0362481
ENSGALG00000026634	TMED4	278.705	175.588	1.58727	0.0444228
ENSGALG00000026651	SCARA3	55.1684	25.9162	2.12872	0.00432487
ENSGALG00000026702	TCEA3	7.35103	4.34553	1.69163	0.000334835
ENSGALG00000026704	GPX8	17.5764	9.44715	1.8605	0.0123041
ENSGALG00000026715	MIF4GD	311.765	189.848	1.64218	0.0175365
ENSGALG00000026718	HIC1	144.602	84.1112	1.71918	0.0147187
ENSGALG00000026721	ENSGALG00000026721	47.3137	18.2731	2.58925	0.00116589
ENSGALG00000026754	ENSGALG00000026754	4.32563	1.52182	2.84241	0.000630002
ENSGALG00000026760	ENSGALG00000026760	30.7162	13.6653	2.24775	0.0335126
ENSGALG00000026790	DMRT2	9.07246	3.15244	2.87792	0.000334835
ENSGALG00000026836	COL16A1	13.1135	6.38164	2.05488	0.000334835
ENSGALG00000026852	CALR	102.048	66.0465	1.54509	0.0158417
ENSGALG00000026864	ZCCHC24	15.9056	9.08995	1.7498	0.00432487
ENSGALG00000026928	KLF4	27.7847	13.5223	2.05473	0.000334835
ENSGALG00000026934	ENSGALG00000026934	79.7084	43.1435	1.84752	0.00432487
ENSGALG00000026941	EVA1A	2.74729	0.914921	3.00276	0.000334835
ENSGALG00000026970	ENSGALG00000026970	155.653	65.5485	2.37462	0.0158417
ENSGALG00000026983	CHRD	17.089	8.06979	2.11765	0.00472048
ENSGALG00000027035	RPL21	203.924	117.779	1.73141	0.0170754
ENSGALG00000027051	ENSGALG00000027051	14.6964	6.72542	2.1852	0.0349383
ENSGALG00000027058	EMP2	38.5546	22.8029	1.69078	0.000334835
ENSGALG00000027098	TAZ	361.978	213.083	1.69877	0.0187711
ENSGALG00000027104	ENSGALG00000027104	2.30328	0.243732	9.45005	0.00412418
ENSGALG00000027109	SPON2	6.32785	3.36693	1.87941	0.00090439
ENSGALG00000027142	RPL32	1432.24	745.544	1.92107	0.0273882
ENSGALG00000027159	CNKSR3	5.60203	3.38648	1.65423	0.000334835
ENSGALG00000027168	CCDC3	29.7821	9.19953	3.23735	0.00493261
ENSGALG00000027181	EMC4	204.358	99.2559	2.0589	0.00872951
ENSGALG00000027194	PMVK	25.6049	11.1491	2.29659	0.000334835
ENSGALG00000027208	SHROOM4	32.8714	20.4524	1.60721	0.000334835
ENSGALG00000027227	RPL10L	5010.27	2503.05	2.00167	0.0437884
ENSGALG00000027238	PAF1	184.104	97.4465	1.88928	0.0427957
ENSGALG00000027267	ENSGALG00000027267	5.64689	2.82148	2.00139	0.000334835
ENSGALG00000027272	APRT	62.1003	32.4521	1.9136	0.0175365
ENSGALG00000027277	SDHC	99.7114	46.7909	2.131	0.0413066
ENSGALG00000027300	ID3	36.6129	15.4797	2.36522	0.000334835
ENSGALG00000027326	MFAP2	85.4506	23.2087	3.68183	0.0114838
ENSGALG00000027351	LRRC71	13.9988	4.2912	3.26221	0.000334835
ENSGALG00000027392	OSBP	43.1318	28.6089	1.50764	0.000334835
ENSGALG00000027418	HINT2	56.8064	28.4152	1.99916	0.00412418
ENSGALG00000027438	EXOSC5	74.1314	46.7372	1.58613	0.00283168
ENSGALG00000027446	HDDC3	28.1844	11.3323	2.48709	0.000334835
ENSGALG00000027462	P3H4	112.454	65.6961	1.71173	0.0264412
ENSGALG00000027476	PLEKHG5	3.39781	1.70321	1.99494	0.000334835
ENSGALG00000027482	SNTB2	22.8488	12.9479	1.76467	0.0326978
ENSGALG00000027497	CFD	8.3267	0.601456	13.8442	0.000334835
ENSGALG00000027504	ENSGALG00000027504	2.6654	0.128956	20.6691	0.000334835
ENSGALG00000027514	SCEL	3.66978	1.69817	2.16102	0.000334835
ENSGALG00000027526	COL9A2	220.588	97.7324	2.25706	0.0460709
ENSGALG00000027536	PERP	14.9633	8.55276	1.74953	0.000334835
ENSGALG00000027581	ENSGALG00000027581	8.35022	3.79634	2.19954	0.000334835
ENSGALG00000027603	ZHX3	2.74771	1.15047	2.38834	0.00854789
ENSGALG00000027608	ENSGALG00000027608	25.2243	14.3564	1.75701	0.000334835
ENSGALG00000027627	RIL	33.2704	17.2134	1.93282	0.00141882
ENSGALG00000027630	NPR2	12.6982	7.37926	1.7208	0.0156843
ENSGALG00000027655	TRABD2B	12.0065	5.59548	2.14575	0.0153563
ENSGALG00000027677	DLX3	7.44788	3.43119	2.17064	0.0106405
ENSGALG00000027700	FLAD1	17.5291	11.089	1.58076	0.0113139
ENSGALG00000027745	PRKAG1	70.6048	43.7296	1.61458	0.00670333
ENSGALG00000027761	TNFAIP8	9.37035	6.11811	1.53158	0.0248833
ENSGALG00000027807	RPS26	504.589	268.611	1.87851	0.0220299
ENSGALG00000027845	RYBP	16.6586	10.5646	1.57683	0.000334835
ENSGALG00000027851	ENSGALG00000027851	17.3882	7.53865	2.30654	0.00632782
ENSGALG00000027864	NFKBIA	32.5418	15.2944	2.12769	0.00371293
ENSGALG00000027888	LAMTOR1	73.0487	42.5704	1.71595	0.00214549
ENSGALG00000027899	F8A3	336.482	181.691	1.85195	0.0398475
ENSGALG00000027909	GPN2	45.693	30.3819	1.50395	0.01293
ENSGALG00000027912	BCAP31	117.941	78.1141	1.50986	0.0101313
ENSGALG00000027913	CCKBR	1.49076	0.602523	2.4742	0.00780599
ENSGALG00000027960	GRPR	2.64972	1.19044	2.22583	0.000334835
ENSGALG00000027993	MXD3	68.34	41.6872	1.63935	0.046186
ENSGALG00000028027	CHURC1	230.46	106.659	2.16072	0.0097772
ENSGALG00000028031	C1QL1	16.9746	6.66957	2.54508	0.000334835
ENSGALG00000028037	FOS	60.0565	35.5262	1.69048	0.0187711
ENSGALG00000028041	DKK2	40.1498	16.8244	2.3864	0.0175365
ENSGALG00000028044	ADMP	3.1813	0.57334	5.54871	0.046186
ENSGALG00000028086	SNX33	13.4277	8.77967	1.52941	0.000334835
ENSGALG00000028112	EIF3K	191.828	119.934	1.59945	0.0094297
ENSGALG00000028128	HOXD8	46.5408	13.7021	3.39662	0.0201044
ENSGALG00000028143	GADD45B	35.1442	22.4979	1.56211	0.000334835
ENSGALG00000028147	CTSK	66.191	36.4896	1.81397	0.00432487
ENSGALG00000028189	PPIL1	7.99922	4.28319	1.86758	0.000334835
ENSGALG00000028226	ENSGALG00000028226	6.28681	0.237215	26.5026	0.000334835
ENSGALG00000028236	PRRX2	99.7081	49.422	2.01748	0.0187711
ENSGALG00000028259	SLC39A14	9.6097	3.60543	2.66534	0.000630002
ENSGALG00000028284	PTX3	46.9997	18.2806	2.57102	0.00925782
ENSGALG00000028285	SYPL2	15.7876	6.21783	2.53909	0.000334835
ENSGALG00000028328	ENSGALG00000028328	2.00726	0.120191	16.7006	0.021739
ENSGALG00000028367	BZFP2	21.0398	7.33277	2.86928	0.0419137
ENSGALG00000028409	SNRPG	82.151	46.6797	1.75989	0.0116501
ENSGALG00000028416	ENSGALG00000028416	2.63809	0.500325	5.27275	0.000334835
ENSGALG00000028442	CDK5	51.7826	31.9292	1.62179	0.0184794
ENSGALG00000028458	C19orf25	36.3846	18.6629	1.94957	0.00432487
ENSGALG00000028474	ENSGALG00000028474	39.6777	25.3816	1.56325	0.000334835
ENSGALG00000028495	ENSGALG00000028495	9.73845	4.0258	2.41901	0.000630002
ENSGALG00000028598	SERPINA12	2.53037	0.853463	2.96483	0.000334835
ENSGALG00000028627	ENSGALG00000028627	60.923	30.9209	1.97029	0.00432487
ENSGALG00000028647	FAM159A	1.33172	0.206092	6.46177	0.00371293
ENSGALG00000028649	ODF3D	1189.82	697.903	1.70485	0.0382866
ENSGALG00000028678	CNNM4	2.21405	0.976904	2.26639	0.0153563
ENSGALG00000028719	ENSGALG00000028719	21.9756	8.46316	2.59662	0.000334835
ENSGALG00000028724	NDNL2	50.8352	31.7497	1.60112	0.00116589
ENSGALG00000028734	BRD4	1205.86	794.393	1.51796	0.0486151
ENSGALG00000028757	ZFAND2B	55.9871	35.8678	1.56093	0.00651055
ENSGALG00000028759	LYPD6B	7.56062	4.01026	1.88532	0.00166433
ENSGALG00000028784	SIRT2	77.7376	49.8742	1.55867	0.021739
ENSGALG00000028895	ENSGALG00000028895	8.2572	2.6308	3.13867	0.0280818
ENSGALG00000028919	ENSGALG00000028919	8.29546	4.86022	1.70681	0.0360011
ENSGALG00000028924	S100A16	40.3885	13.4942	2.99303	0.000630002
ENSGALG00000028931	IGFBP4	123.096	78.3534	1.57104	0.00799206
ENSGALG00000028937	TIMM13	79.1265	33.4598	2.36482	0.0206987
ENSGALG00000028970	IL17RC	189.249	104.489	1.81119	0.0143974
ENSGALG00000028978	BTBD19	18.5018	10.5596	1.75213	0.0106405
ENSGALG00000028992	RPL34	117.189	65.0912	1.80038	0.0415536
ENSGALG00000029000	HYAL3	27.8957	17.9604	1.55318	0.0482549
ENSGALG00000029016	TIMM50	29.8735	12.2023	2.44819	0.00090439
ENSGALG00000029027	MYADML2	9.73807	4.22619	2.30422	0.0127827
ENSGALG00000029043	LGALS1	3.08496	1.73223	1.78092	0.000334835
ENSGALG00000029074	ELMOD3	18.9841	11.1034	1.70976	0.00166433
ENSGALG00000029092	ATRAID	64.7888	42.581	1.52154	0.00166433
ENSGALG00000029117	ENSGALG00000029117	14.3554	7.58169	1.89343	0.000334835
ENSGALG00000029140	CRABP2	875.121	406.772	2.15138	0.0409191
ENSGALG00000029157	MBNL3	21.1737	13.7992	1.53442	0.000334835
ENSGALG00000029169	HHEX	58.3335	29.0771	2.00617	0.0132598

## Sheet: S8_RNAseq_chicken_gonad
Table S8.
Ensemble Gene ID	Gene Name	Average FPKM in male gonads (N=3)	Average FPKM in whole embryo (N=3)	Fold change	q-value
ENSGALG00000000004	RFK	37.3172	24.1366	1.54608	0.00116589
ENSGALG00000000048	ENSGALG00000000048	6.54696	2.0639	3.17213	0.000334835
ENSGALG00000000065	PSMA5	88.9744	51.7089	1.72068	0.000334835
ENSGALG00000000080	FER1L5	3.35221	1.70939	1.96106	0.0488506
ENSGALG00000000102	UBE2T	24.8611	11.5024	2.16138	0.00818257
ENSGALG00000000109	AFMID	68.0732	33.8062	2.01363	0.000334835
ENSGALG00000000132	ARHGAP25	4.36185	0.978133	4.45936	0.000334835
ENSGALG00000000137	SNRPE	139.773	64.9593	2.1517	0.000334835
ENSGALG00000000142	CEPT1	23.1058	14.5994	1.58265	0.00632782
ENSGALG00000000151	ADAMTS19	6.95821	3.12085	2.22959	0.000334835
ENSGALG00000000161	ISOC1	10.8569	3.97871	2.72875	0.00371293
ENSGALG00000000165	CDS2	16.9749	10.3346	1.64253	0.0127827
ENSGALG00000000181	TAP2	13.1824	2.21812	5.94305	0.000334835
ENSGALG00000000187	ENSGALG00000000187	19.6528	4.17771	4.7042	0.000334835
ENSGALG00000000189	YTHDC2	9.89749	4.40046	2.24919	0.000334835
ENSGALG00000000196	DAD1	126.206	46.9796	2.6864	0.000334835
ENSGALG00000000201	PLEKHM1	7.93009	4.3396	1.82738	0.00572956
ENSGALG00000000208	MCC	1.59004	0.606717	2.62073	0.0196598
ENSGALG00000000215	DCP2	13.8204	2.34777	5.88661	0.000334835
ENSGALG00000000218	ENSGALG00000000218	57.03	7.92298	7.19805	0.000334835
ENSGALG00000000243	RDM1	31.2569	19.083	1.63794	0.00726471
ENSGALG00000000244	CAMK4	5.38317	1.90942	2.81927	0.00283168
ENSGALG00000000247	WDR36	23.5939	9.58414	2.46176	0.000334835
ENSGALG00000000255	MAN2A1	16.3122	9.74696	1.67357	0.000334835
ENSGALG00000000264	PJA2	26.6374	6.91667	3.85119	0.000334835
ENSGALG00000000275	KCTD9	25.4326	13.9524	1.82281	0.000334835
ENSGALG00000000291	HMBS	37.6434	18.9666	1.98472	0.000334835
ENSGALG00000000307	CERS4	13.855	7.36726	1.88062	0.00166433
ENSGALG00000000308	ENSGALG00000000308	249.1	164.334	1.51582	0.00837091
ENSGALG00000000356	SLC37A2	2.63436	0.804381	3.27502	0.0223365
ENSGALG00000000374	RNPEP	84.6157	46.8841	1.80478	0.000334835
ENSGALG00000000401	RBM15	17.7607	10.0127	1.77382	0.00238494
ENSGALG00000000412	CCDC15	34.4553	19.2994	1.7853	0.00116589
ENSGALG00000000419	HBXIP	26.829	12.3648	2.16979	0.00872951
ENSGALG00000000428	HINT1Z	54.837	23.9074	2.29372	0.00116589
ENSGALG00000000438	ERMP1	7.89507	4.81439	1.63989	0.0030568
ENSGALG00000000443	ENSGALG00000000443	27.4237	0.461575	59.4133	0.0303687
ENSGALG00000000452	tvb	17.6816	10.0461	1.76005	0.00261344
ENSGALG00000000456	MRPS21	38.9695	15.6446	2.49092	0.00780599
ENSGALG00000000474	RPL36	3102.73	1619.12	1.91631	0.000334835
ENSGALG00000000476	LRRTM4	3.4885	0.609694	5.72172	0.00166433
ENSGALG00000000484	NEMP1	14.2879	4.96706	2.87653	0.000334835
ENSGALG00000000507	CPNE7	3.34473	1.41821	2.35842	0.0282149
ENSGALG00000000510	DCAF7	70.8829	39.0986	1.81293	0.000334835
ENSGALG00000000514	MRPS16	46.3836	29.5025	1.57219	0.0419137
ENSGALG00000000522	ENSGALG00000000522	23.8463	10.4158	2.28944	0.000630002
ENSGALG00000000527	SH3BGRL3	114.324	69.5913	1.64279	0.000334835
ENSGALG00000000529	LIMD2	186.684	85.6298	2.18013	0.000334835
ENSGALG00000000542	ZNF593	542.255	320.185	1.69357	0.000334835
ENSGALG00000000576	RRNAD1	12.6668	5.69834	2.22289	0.00190537
ENSGALG00000000579	VAMP3	199.286	77.0805	2.58543	0.000334835
ENSGALG00000000581	DDX42	90.5229	56.9062	1.59074	0.00090439
ENSGALG00000000600	PTPN7	4.7105	0.419996	11.2156	0.000334835
ENSGALG00000000618	ZCCHC17	20.262	12.1936	1.66169	0.00689431
ENSGALG00000000620	FABP3	293.624	53.5817	5.47993	0.000334835
ENSGALG00000000632	CHTF8	20.8865	9.76245	2.13947	0.00261344
ENSGALG00000000638	CIRH1A	63.233	41.9289	1.5081	0.00452414
ENSGALG00000000641	ENSGALG00000000641	39.4751	25.6555	1.53866	0.0119665
ENSGALG00000000645	ESPN	9.7866	2.87443	3.40471	0.0390482
ENSGALG00000000650	NIP7	228.581	123.098	1.8569	0.000334835
ENSGALG00000000671	NFAT5	2.25794	1.24528	1.8132	0.0247258
ENSGALG00000000681	PAK1	22.2149	6.80048	3.26667	0.000334835
ENSGALG00000000693	NOB1	133.817	67.4114	1.98508	0.000334835
ENSGALG00000000694	FMNL1	6.71349	1.06913	6.2794	0.0121391
ENSGALG00000000703	SLC45A3	5.01712	1.88081	2.66753	0.000334835
ENSGALG00000000719	RPL22	471.572	291.49	1.6178	0.00238494
ENSGALG00000000724	PM20D1	25.5344	11.7043	2.18163	0.000334835
ENSGALG00000000739	XKR8	26.1701	7.45237	3.51165	0.000334835
ENSGALG00000000740	APBA3	23.8568	13.7974	1.72908	0.00214549
ENSGALG00000000750	CAPN5	4.43343	2.86921	1.54517	0.023629
ENSGALG00000000751	ARNT	75.7252	46.0847	1.64317	0.00090439
ENSGALG00000000764	SSR2	216.417	123.397	1.75383	0.000334835
ENSGALG00000000795	MFSD12	13.1165	4.69963	2.79096	0.000334835
ENSGALG00000000802	DHODH	31.326	15.2334	2.0564	0.000334835
ENSGALG00000000812	OAZ1	689.559	364.619	1.89118	0.000334835
ENSGALG00000000817	ZNF821	154.839	93.8118	1.65053	0.000334835
ENSGALG00000000835	PLEKHJ1	66.8509	27.0705	2.46951	0.000334835
ENSGALG00000000865	ENSGALG00000000865	3.04715	0.9238	3.2985	0.0153563
ENSGALG00000000868	RNF121	12.0816	6.80495	1.77541	0.0341624
ENSGALG00000000878	KIF18B	27.4328	13.5937	2.01805	0.000334835
ENSGALG00000000882	MRVLDC3	28.2265	15.8909	1.77627	0.00090439
ENSGALG00000000884	CXXC5	203.349	70.2937	2.89285	0.000334835
ENSGALG00000000897	LHFPL5	18.2178	5.77977	3.15199	0.000334835
ENSGALG00000000898	C11H16ORF80	119.654	77.4542	1.54484	0.00190537
ENSGALG00000000904	USB1	33.1377	18.896	1.75369	0.0344311
ENSGALG00000000908	ADAT1	44.4264	25.8586	1.71805	0.000334835
ENSGALG00000000921	NHE1	29.7335	18.674	1.59224	0.00141882
ENSGALG00000000944	SUPT4H1	63.0466	36.7232	1.71681	0.00371293
ENSGALG00000000947	FKBP51	25.4558	9.72409	2.61781	0.000334835
ENSGALG00000000954	SMPD2	45.7913	25.8744	1.76975	0.00190537
ENSGALG00000000957	ESAM	35.1589	23.3085	1.50842	0.0286336
ENSGALG00000000962	PUS3	15.1732	9.34114	1.62434	0.0220299
ENSGALG00000000970	CHEK1	45.5286	27.7033	1.64344	0.00283168
ENSGALG00000000999	ZNF319	44.4951	27.8771	1.59612	0.00141882
ENSGALG00000001000	HSPA5	24.7743	9.40225	2.63493	0.000334835
ENSGALG00000001005	STT3A	156.59	82.8561	1.8899	0.000334835
ENSGALG00000001007	MMP15	279.39	141.755	1.97094	0.000334835
ENSGALG00000001014	ARPC5L	45.5068	29.7824	1.52798	0.021455
ENSGALG00000001018	EI24	89.2759	58.6127	1.52315	0.00412418
ENSGALG00000001033	FOXRED1	71.5182	34.7611	2.05742	0.000334835
ENSGALG00000001039	RPL35	729.997	421.617	1.73142	0.000334835
ENSGALG00000001048	OLFML2A	62.7641	25.0775	2.50281	0.000334835
ENSGALG00000001049	CASP1	33.3082	17.7881	1.8725	0.000630002
ENSGALG00000001051	LDLRAP1	35.6157	22.1256	1.60971	0.00190537
ENSGALG00000001056	ABHD11	26.5647	14.0974	1.88437	0.00238494
ENSGALG00000001073	NR6A1	18.2374	6.91385	2.63781	0.000334835
ENSGALG00000001076	LIMK1	32.4611	21.0713	1.54054	0.00532947
ENSGALG00000001077	TIRAP	69.0641	35.6557	1.93697	0.000334835
ENSGALG00000001080	NR5A1	129.216	0.65925	196.005	0.000334835
ENSGALG00000001096	UQCR11	43.0404	23.8158	1.80722	0.0309043
ENSGALG00000001138	ENSGALG00000001138	52.8138	21.5597	2.44965	0.000334835
ENSGALG00000001143	ETS1	129.788	38.3783	3.38181	0.000334835
ENSGALG00000001162	PHB	62.4101	34.2425	1.82259	0.000334835
ENSGALG00000001187	STRBP	30.492	15.9673	1.90965	0.000334835
ENSGALG00000001189	NCF1	3.97533	1.79335	2.21671	0.0349383
ENSGALG00000001197	BARX2B	48.9359	10.073	4.85813	0.000334835
ENSGALG00000001203	TMEM45B	2.83506	0.190007	14.9208	0.00744486
ENSGALG00000001204	ENKD1	25.8633	5.53339	4.67404	0.000334835
ENSGALG00000001219	PIGU	18.7791	11.2155	1.67439	0.000630002
ENSGALG00000001231	SAMHD1	16.1268	7.81347	2.06397	0.000334835
ENSGALG00000001242	ENSGALG00000001242	12.457	4.50171	2.76717	0.000334835
ENSGALG00000001250	APLP2	945.828	264.215	3.57977	0.000334835
ENSGALG00000001258	NUMA1	38.3408	19.2796	1.98867	0.000334835
ENSGALG00000001261	CFAP52	1.32115	0.336683	3.92402	0.00452414
ENSGALG00000001311	ARHGAP44	8.65857	1.45618	5.94608	0.000334835
ENSGALG00000001318	CSK	22.6625	12.608	1.79747	0.000334835
ENSGALG00000001328	BSG	74.8793	37.2744	2.00887	0.000334835
ENSGALG00000001331	ST14	17.3592	8.63986	2.0092	0.000334835
ENSGALG00000001333	MRRF	41.7183	22.0411	1.89275	0.000334835
ENSGALG00000001346	ENSGALG00000001346	20.6479	6.57252	3.14155	0.000334835
ENSGALG00000001362	CLK3	31.4863	20.701	1.521	0.0143974
ENSGALG00000001376	ARID3B	14.885	6.40148	2.32524	0.000334835
ENSGALG00000001377	POLRMT	12.7951	8.27194	1.54681	0.00744486
ENSGALG00000001398	ENSGALG00000001398	6.54066	4.01316	1.6298	0.0059301
ENSGALG00000001412	SEMA7A	15.6876	6.72779	2.33176	0.000334835
ENSGALG00000001417	CYP11A1	94.7587	0.551085	171.949	0.000334835
ENSGALG00000001422	RRP9	81.617	34.9496	2.33528	0.000334835
ENSGALG00000001426	MECR	32.3857	11.7932	2.74613	0.000334835
ENSGALG00000001428	EFHD1	62.7012	20.7786	3.01759	0.000334835
ENSGALG00000001435	SDF2L1	17.3711	10.2727	1.691	0.000630002
ENSGALG00000001441	UBE2G1	177.901	77.7995	2.28666	0.000334835
ENSGALG00000001449	STRA6	54.9954	30.7139	1.79057	0.000334835
ENSGALG00000001453	FAM110D	27.5551	8.95455	3.07722	0.000334835
ENSGALG00000001465	RPL38	814.847	418.294	1.94802	0.000334835
ENSGALG00000001478	ENSGALG00000001478	5.40158	2.37255	2.2767	0.00572956
ENSGALG00000001505	NGEF	9.81317	3.17679	3.08902	0.000334835
ENSGALG00000001525	CALCOCO2	14.3672	7.61797	1.88596	0.000334835
ENSGALG00000001527	VWA1	2.00085	0.966378	2.07046	0.00872951
ENSGALG00000001542	MRPL20	29.4368	18.406	1.5993	0.0419137
ENSGALG00000001555	AURKAIP1	29.3725	17.6634	1.6629	0.0291648
ENSGALG00000001558	MOV10	163.883	4.31693	37.9629	0.000334835
ENSGALG00000001559	ZP3	4.19593	0.771807	5.4365	0.00689431
ENSGALG00000001561	MXRA8	60.6263	18.7793	3.22836	0.000334835
ENSGALG00000001569	RHOC	28.017	4.26736	6.56542	0.000334835
ENSGALG00000001572	COMMD4	41.9166	13.6958	3.06054	0.000334835
ENSGALG00000001589	INPP5D	2.20707	0.739825	2.98323	0.000334835
ENSGALG00000001597	PSMB3	55.4982	36.6149	1.51573	0.0276444
ENSGALG00000001602	NUTF2	73.9144	41.143	1.79652	0.000334835
ENSGALG00000001605	PPM1J	3.76198	0.488886	7.695	0.000630002
ENSGALG00000001606	INPP5B	13.0292	6.47709	2.01158	0.000334835
ENSGALG00000001615	MAN2C1	13.508	7.7816	1.73589	0.00090439
ENSGALG00000001632	MIS12	46.2805	24.6737	1.8757	0.00708176
ENSGALG00000001634	RPL23	994.49	596.834	1.66628	0.000334835
ENSGALG00000001640	RNF122	58.7755	35.4918	1.65603	0.0114838
ENSGALG00000001644	SIN3A	8.88309	5.12457	1.73343	0.00327819
ENSGALG00000001645	KCNT1	3.02132	1.33341	2.26586	0.00689431
ENSGALG00000001651	TTI2	33.0868	17.2394	1.91925	0.0400921
ENSGALG00000001654	C1QBP	546.095	345.885	1.57883	0.00166433
ENSGALG00000001658	RPL19	3206.76	1883.4	1.70264	0.00166433
ENSGALG00000001664	PTPN9	147.552	93.8487	1.57223	0.00116589
ENSGALG00000001666	RPAIN	57.062	16.8547	3.38552	0.000334835
ENSGALG00000001668	UBE2R2	53.2448	26.8512	1.98296	0.000334835
ENSGALG00000001689	SCAMP2	42.5274	17.2234	2.46916	0.000334835
ENSGALG00000001702	EXOC3L1	16.6025	10.3515	1.60387	0.0030568
ENSGALG00000001744	REC114	164.228	57.7544	2.84356	0.000334835
ENSGALG00000001759	ELMO3	6.43702	3.2348	1.98993	0.00090439
ENSGALG00000001761	HAUS1	11.8735	2.19203	5.41667	0.000334835
ENSGALG00000001763	CZH18ORF25	11.7378	1.09881	10.6823	0.000334835
ENSGALG00000001766	RNF165	39.148	16.2499	2.40912	0.000334835
ENSGALG00000001782	PLAA	16.9154	10.1865	1.66057	0.00670333
ENSGALG00000001791	ENSGALG00000001791	13.5644	7.56532	1.79297	0.0451139
ENSGALG00000001792	MRPS34	49.844	32.2916	1.54356	0.0137481
ENSGALG00000001797	GPSM1	14.5898	8.80238	1.65748	0.00452414
ENSGALG00000001805	MXRA7	26.6048	0.745407	35.6916	0.00854789
ENSGALG00000001807	CUX1	25.9244	14.1957	1.82621	0.000334835
ENSGALG00000001809	FAM65A	21.4188	12.7724	1.67696	0.000334835
ENSGALG00000001813	ENSGALG00000001813	9.97108	1.40136	7.11529	0.000334835
ENSGALG00000001833	PRKRIP1	13.5791	8.46439	1.60426	0.0119665
ENSGALG00000001840	TEK	6.99671	2.07093	3.37854	0.000334835
ENSGALG00000001857	FAM132A	66.7678	4.57042	14.6087	0.000334835
ENSGALG00000001872	SDF4	84.9091	41.6378	2.03923	0.000334835
ENSGALG00000001876	RASA4	27.32	8.45773	3.23018	0.000334835
ENSGALG00000001883	ST6GALNAC2	11.0568	5.5636	1.98735	0.0199586
ENSGALG00000001900	PHF24	55.9952	7.21015	7.76616	0.000334835
ENSGALG00000001908	ENSGALG00000001908	1.84414	0	-	0.000334835
ENSGALG00000001921	SDCCAG3	6.21923	2.75117	2.26058	0.0337714
ENSGALG00000001925	GNB1L	26.3463	10.1466	2.59656	0.000334835
ENSGALG00000001943	RHBDF2	11.4194	6.38745	1.78779	0.00452414
ENSGALG00000001944	TBC1D2	2.41033	0.540864	4.45644	0.000334835
ENSGALG00000001947	IKBKAP	15.9452	7.52371	2.11933	0.000334835
ENSGALG00000001948	SAFB2	27.2095	17.7509	1.53285	0.00572956
ENSGALG00000001954	APTX	31.128	13.407	2.32177	0.000334835
ENSGALG00000001978	MED16	11.4505	7.35548	1.55673	0.0161463
ENSGALG00000001986	VCP	161.85	82.8373	1.95383	0.000334835
ENSGALG00000001992	PKM	589.708	332.529	1.7734	0.000334835
ENSGALG00000002002	BCAS2	38.1668	22.3967	1.70413	0.010468
ENSGALG00000002008	RNF157	10.5864	3.57491	2.96131	0.000334835
ENSGALG00000002009	FANCG	18.0327	7.92379	2.27577	0.000334835
ENSGALG00000002012	MMRN2	4.66304	2.35841	1.9772	0.00837091
ENSGALG00000002022	CKI	164.269	25.7709	6.37421	0.000334835
ENSGALG00000002033	NDUFB6	170.04	94.8309	1.79309	0.000630002
ENSGALG00000002053	POR	151.769	26.7174	5.68053	0.000334835
ENSGALG00000002057	POLR2D	96.1023	59.3512	1.61921	0.00190537
ENSGALG00000002064	STOML2	100.478	34.8579	2.8825	0.000334835
ENSGALG00000002069	FAM214B	6.72132	2.79533	2.40448	0.000630002
ENSGALG00000002110	TSTD2	2.53327	0.960359	2.63784	0.0430494
ENSGALG00000002114	ZMYND10	5.38555	2.77971	1.93745	0.0135895
ENSGALG00000002125	TMOD1	19.7074	7.95718	2.47668	0.000334835
ENSGALG00000002141	UGGT1	20.6535	11.3445	1.82057	0.000334835
ENSGALG00000002142	DGKQ	6.67162	1.73961	3.83512	0.000334835
ENSGALG00000002150	CPEB1	4.079	1.68732	2.41744	0.000334835
ENSGALG00000002157	RPS17L	7913.14	4328.39	1.82819	0.000334835
ENSGALG00000002160	B2M	13.4033	2.11893	6.3255	0.0299362
ENSGALG00000002167	PATL2	11.9826	2.11218	5.6731	0.000334835
ENSGALG00000002179	FBF1	30.9716	17.7521	1.74467	0.000334835
ENSGALG00000002182	NR5A2	1.87488	0.860418	2.17903	0.00854789
ENSGALG00000002187	HSD17B4	28.6848	17.2908	1.65896	0.00141882
ENSGALG00000002189	SNX1	147.636	81.8262	1.80426	0.000334835
ENSGALG00000002192	PTPRC	1.00347	0.4448	2.256	0.0437884
ENSGALG00000002206	SNX22	90.2152	2.6242	34.3782	0.000334835
ENSGALG00000002210	PPIB	1404.9	440.479	3.18948	0.000334835
ENSGALG00000002212	RAD51D	28.5342	9.46641	3.01426	0.000334835
ENSGALG00000002219	WBP2	14.0935	8.42012	1.67379	0.00166433
ENSGALG00000002223	LHX9	77.649	21.1518	3.67104	0.000334835
ENSGALG00000002224	C1orf53	27.8215	4.83726	5.7515	0.00116589
ENSGALG00000002248	NAB1	8.95833	5.42344	1.65178	0.0059301
ENSGALG00000002266	OGDHL	1.76738	0.811984	2.17662	0.0283661
ENSGALG00000002268	TMEM194B	13.1847	6.65789	1.98031	0.000334835
ENSGALG00000002287	CRB1	3.29296	1.11023	2.96602	0.000334835
ENSGALG00000002308	COMMD10	19.9206	12.1507	1.63946	0.0143974
ENSGALG00000002319	TEKT2	20.7689	1.88856	10.9972	0.000334835
ENSGALG00000002321	GOT2	191.029	119.246	1.60197	0.000334835
ENSGALG00000002326	ENSGALG00000002326	11.3733	6.57754	1.72911	0.000334835
ENSGALG00000002346	CLSPN	4.37357	2.55141	1.71418	0.00837091
ENSGALG00000002355	RBPMS2	77.3969	26.8444	2.88317	0.000334835
ENSGALG00000002362	MANF	169.868	52.7198	3.22209	0.000334835
ENSGALG00000002377	ENO1	1306.8	757.715	1.72466	0.00166433
ENSGALG00000002394	RGP1	28.2479	10.9358	2.58307	0.000334835
ENSGALG00000002412	GBA2	39.5737	17.5267	2.25791	0.000334835
ENSGALG00000002420	EGFL7	129.177	25.0129	5.16442	0.000334835
ENSGALG00000002430	SMN	92.287	46.5671	1.98181	0.000334835
ENSGALG00000002457	SIL1	5.44194	2.09807	2.59378	0.00651055
ENSGALG00000002462	SEC11A	52.9764	30.4028	1.74248	0.00261344
ENSGALG00000002463	SUMF2	26.7279	12.6087	2.1198	0.000334835
ENSGALG00000002470	CYP27A1	45.038	15.1327	2.9762	0.000334835
ENSGALG00000002473	GPR157	33.7405	14.3722	2.34762	0.000334835
ENSGALG00000002485	PHKG1	93.0287	61.1898	1.52033	0.00726471
ENSGALG00000002495	CHCHD2	269.478	167.488	1.60894	0.000630002
ENSGALG00000002500	GMPPB	71.5405	38.6623	1.85039	0.00651055
ENSGALG00000002517	ZMYM6NB	19.0927	2.4619	7.75527	0.00961021
ENSGALG00000002523	CREB3	33.2675	20.77	1.60171	0.00532947
ENSGALG00000002541	ENSGALG00000002541	30.1371	15.1739	1.98611	0.0335126
ENSGALG00000002548	TLN1	51.482	19.0516	2.70224	0.000334835
ENSGALG00000002559	HMHA1	2.26154	1.18201	1.9133	0.0436736
ENSGALG00000002561	FANCE	39.1568	13.0901	2.99133	0.000334835
ENSGALG00000002562	ARAP3	4.30107	1.64342	2.61715	0.000334835
ENSGALG00000002563	TPM4	159.529	89.4714	1.78302	0.000334835
ENSGALG00000002578	APH1A	5.08188	1.05249	4.82844	0.00349709
ENSGALG00000002583	PIK3CD	2.88574	1.6986	1.69889	0.0121391
ENSGALG00000002588	PPARD	13.3169	7.38884	1.8023	0.00908027
ENSGALG00000002591	POLR2E	74.989	38.7397	1.93571	0.000334835
ENSGALG00000002594	TFPI	13.3996	6.36609	2.10484	0.000334835
ENSGALG00000002595	ENSGALG00000002595	198.118	90.8827	2.17993	0.000334835
ENSGALG00000002599	CZH9ORF100	29.4933	5.85125	5.04051	0.000334835
ENSGALG00000002602	CSMD2	7.85087	2.29003	3.42828	0.000334835
ENSGALG00000002605	MRPL17	487.355	128.029	3.8066	0.000334835
ENSGALG00000002630	ZNF76	17.3978	10.4228	1.66921	0.00261344
ENSGALG00000002645	PIWIL1	5.65144	1.85375	3.04865	0.000334835
ENSGALG00000002648	FUK	38.3354	14.6196	2.62219	0.000334835
ENSGALG00000002653	C19H17ORF85	15.458	5.81606	2.65781	0.000334835
ENSGALG00000002665	PCYOX1L	22.2988	11.3647	1.96211	0.00141882
ENSGALG00000002671	TMEM132D	13.1777	2.01333	6.54523	0.000334835
ENSGALG00000002677	DYM	20.2889	11.9536	1.6973	0.000334835
ENSGALG00000002689	NUP35	41.9457	27.4872	1.52601	0.018917
ENSGALG00000002696	RPL17	1801.09	575.595	3.12909	0.000334835
ENSGALG00000002697	DUSP19	30.9525	20.353	1.52078	0.0116501
ENSGALG00000002699	VAV2	25.502	13.0997	1.94676	0.000334835
ENSGALG00000002704	AFAP1L1	16.4863	5.5854	2.95168	0.000334835
ENSGALG00000002712	LIPG	7.21308	3.75884	1.91896	0.00371293
ENSGALG00000002726	KIF1B	7.1294	2.331	3.05852	0.000334835
ENSGALG00000002734	UHMK1	16.0216	8.23324	1.94597	0.000334835
ENSGALG00000002749	ENSGALG00000002749	45.0622	11.8446	3.80445	0.000334835
ENSGALG00000002755	RFWD3	7.64887	3.71888	2.05677	0.000334835
ENSGALG00000002756	TMEM121	48.4513	12.4294	3.89812	0.000334835
ENSGALG00000002763	FRZB	265.433	68.857	3.85484	0.000334835
ENSGALG00000002773	SNRPC	285.96	179.274	1.5951	0.00190537
ENSGALG00000002774	TSPAN3	86.9769	52.5883	1.65392	0.000334835
ENSGALG00000002777	ACAA2	43.3741	21.3679	2.02987	0.000334835
ENSGALG00000002784	APEH	71.0852	41.1656	1.72681	0.000334835
ENSGALG00000002798	WDR59	10.5858	6.5381	1.61909	0.00961021
ENSGALG00000002805	LMAN1	54.4078	33.366	1.63064	0.00090439
ENSGALG00000002818	VAT1	98.6111	59.1296	1.66771	0.00090439
ENSGALG00000002823	ENSGALG00000002823	8.09324	1.15172	7.02709	0.00090439
ENSGALG00000002829	SCARF1	26.4066	8.91921	2.96064	0.000334835
ENSGALG00000002832	IFI35	44.5198	10.2754	4.33266	0.000334835
ENSGALG00000002839	SEC11C	19.4832	9.47782	2.05566	0.00689431
ENSGALG00000002843	RILP	22.7786	9.28013	2.45456	0.000334835
ENSGALG00000002847	RPE	89.083	50.27	1.77209	0.000334835
ENSGALG00000002868	RPL26L1	684.028	444.331	1.53946	0.00513205
ENSGALG00000002872	MALT1	2.89018	1.73726	1.66364	0.040322
ENSGALG00000002881	C26H6ORF125	91.0248	43.9036	2.07329	0.00090439
ENSGALG00000002899	AACS	33.2149	19.2583	1.72471	0.000334835
ENSGALG00000002908	TRAIP	18.1142	11.0689	1.6365	0.00872951
ENSGALG00000002921	LANCL1	25.912	12.9288	2.00421	0.00141882
ENSGALG00000002932	NME2	4159.71	2436.54	1.70722	0.00166433
ENSGALG00000002941	RBM6	10.4208	6.93376	1.50291	0.0175365
ENSGALG00000002944	CPS1	1.07298	0.371484	2.88836	0.0103026
ENSGALG00000002948	TXNL1	68.1239	41.1389	1.65595	0.00141882
ENSGALG00000002964	DHX37	12.1111	7.07395	1.71207	0.00116589
ENSGALG00000002971	NSD1	1.67446	0.958124	1.74764	0.0380598
ENSGALG00000002984	RAB24	59.3429	22.9134	2.58988	0.000334835
ENSGALG00000003000	SUGP1	17.1038	11.2343	1.52246	0.0143974
ENSGALG00000003022	ENSGALG00000003022	13.5692	2.80693	4.83418	0.000334835
ENSGALG00000003029	PPAPDC2	44.8431	16.6584	2.69192	0.000334835
ENSGALG00000003030	DDX41	14.2502	8.71669	1.63482	0.00961021
ENSGALG00000003039	SRM	100.639	54.9572	1.83123	0.000334835
ENSGALG00000003050	ADRA2B	6.75263	0.932387	7.2423	0.000334835
ENSGALG00000003053	PRDX6	297.593	185.251	1.60643	0.00116589
ENSGALG00000003072	RPA1	61.2129	34.8685	1.75554	0.000334835
ENSGALG00000003081	SUCO	68.4843	32.2016	2.12674	0.000334835
ENSGALG00000003122	ZFAND2A	8.57899	3.71002	2.31238	0.0378024
ENSGALG00000003130	DDX49	17.3206	11.1512	1.55325	0.00925782
ENSGALG00000003148	SPAG16	2.01155	0.636429	3.16068	0.0178472
ENSGALG00000003149	ITPR3	4.51372	2.80025	1.6119	0.00632782
ENSGALG00000003168	MTMR12	7.01769	2.68286	2.61575	0.000334835
ENSGALG00000003187	SURF1	21.1129	10.2607	2.05765	0.000334835
ENSGALG00000003203	SEMA3DL	13.3875	6.82803	1.96067	0.00190537
ENSGALG00000003228	C26H6ORF130	39.2262	24.022	1.63293	0.00116589
ENSGALG00000003245	LSM1	62.3643	22.5864	2.76114	0.0161463
ENSGALG00000003247	NFYA	20.3129	9.42978	2.15412	0.000334835
ENSGALG00000003281	GSS	29.6988	16.5601	1.79339	0.00141882
ENSGALG00000003288	TARS	38.9869	18.1313	2.15025	0.000334835
ENSGALG00000003295	ADAMTS12	1.62768	0.703181	2.31474	0.00854789
ENSGALG00000003313	MTMR9LP	22.8445	13.5132	1.69053	0.00670333
ENSGALG00000003326	AMACR	26.0821	8.0649	3.23403	0.000334835
ENSGALG00000003333	GHDC	24.6875	12.6479	1.95191	0.000334835
ENSGALG00000003348	HIGD2A	52.5259	25.4686	2.06238	0.0114838
ENSGALG00000003357	FKBP8	62.8787	40.0504	1.56999	0.00283168
ENSGALG00000003359	RAB5C	112.207	50.8641	2.20602	0.000334835
ENSGALG00000003360	ARL10	9.41458	2.68991	3.49996	0.00670333
ENSGALG00000003365	RAD1	16.498	7.62303	2.16423	0.00432487
ENSGALG00000003373	BRIX1	58.6175	23.8022	2.46269	0.000334835
ENSGALG00000003377	SIMC1	22.8335	14.2467	1.60272	0.0134287
ENSGALG00000003383	KPNA6	47.8282	23.7405	2.01462	0.000334835
ENSGALG00000003404	TFEB	4.6531	1.75973	2.64421	0.000334835
ENSGALG00000003432	AGXT2	3.93081	0.82456	4.76716	0.0030568
ENSGALG00000003441	GTF3C5	5.44791	3.2284	1.6875	0.0145537
ENSGALG00000003445	MGST3	95.0903	40.3953	2.35399	0.000334835
ENSGALG00000003446	PRLR	16.521	0.507434	32.5579	0.000334835
ENSGALG00000003447	FRS3	17.507	8.37377	2.0907	0.000334835
ENSGALG00000003467	BYSL	82.4664	50.1919	1.64302	0.00141882
ENSGALG00000003485	CCND3	18.143	6.73284	2.6947	0.000334835
ENSGALG00000003487	RAB8B	8.30282	1.14871	7.22795	0.00349709
ENSGALG00000003490	ALDH3B1	7.3226	1.82977	4.00192	0.000334835
ENSGALG00000003510	UCK2	28.1226	16.9409	1.66004	0.00961021
ENSGALG00000003516	TCIRG1	27.0243	11.0814	2.43871	0.000334835
ENSGALG00000003523	IFT52	52.7297	22.3383	2.36051	0.000334835
ENSGALG00000003529	SYNC	23.5644	8.98328	2.62314	0.000334835
ENSGALG00000003533	ZNF511	37.8908	24.2909	1.55988	0.037675
ENSGALG00000003537	SGK2	13.9831	2.01996	6.92246	0.000334835
ENSGALG00000003547	SKP2	17.5775	7.58858	2.31631	0.000334835
ENSGALG00000003549	MTG1	43.2235	21.0845	2.05001	0.000334835
ENSGALG00000003551	PRELP	129.446	43.8491	2.95208	0.000334835
ENSGALG00000003554	OPTC	61.8422	30.621	2.0196	0.000334835
ENSGALG00000003558	NADK2	15.9935	5.28881	3.02403	0.000334835
ENSGALG00000003560	SLC6A2	7.0457	0.341136	20.6536	0.000334835
ENSGALG00000003569	TMEM130	13.9492	6.59735	2.11436	0.00141882
ENSGALG00000003574	LPCAT2	6.60459	3.2467	2.03425	0.00141882
ENSGALG00000003584	KPNA2	257.233	135.103	1.90398	0.000334835
ENSGALG00000003601	ATP2B4	13.5562	8.30756	1.63179	0.00327819
ENSGALG00000003625	NDUFS5	36.4771	21.5214	1.69492	0.00116589
ENSGALG00000003630	C5H11ORF10	36.7506	11.2449	3.2682	0.000630002
ENSGALG00000003642	PDGF-A	89.5938	21.2749	4.21124	0.000334835
ENSGALG00000003644	ENSGALG00000003644	59.3779	3.75397	15.8174	0.000334835
ENSGALG00000003665	PIGS	122.607	59.7636	2.05153	0.000334835
ENSGALG00000003687	OGFOD2	11.2373	5.53024	2.03197	0.00613335
ENSGALG00000003726	EGFLAM	45.7623	9.61266	4.76063	0.000334835
ENSGALG00000003733	LIFR	42.0597	21.0005	2.0028	0.000334835
ENSGALG00000003738	EMC3	34.3745	19.9613	1.72206	0.0103026
ENSGALG00000003739	SALL1	57.1843	25.282	2.26186	0.000334835
ENSGALG00000003741	MYO18A	37.7174	21.2163	1.77776	0.000334835
ENSGALG00000003745	NECAP2	51.8743	28.0175	1.8515	0.000334835
ENSGALG00000003747	OSMR	4.98115	1.19784	4.15844	0.000334835
ENSGALG00000003766	KIAA0100	13.504	7.21218	1.87239	0.000334835
ENSGALG00000003772	SDF2	130.818	57.3458	2.28121	0.000334835
ENSGALG00000003775	RICTOR	4.18667	1.32259	3.16551	0.000334835
ENSGALG00000003792	FYB	1.17319	0.573385	2.04608	0.0413066
ENSGALG00000003800	PABPC4	36.2359	22.8774	1.58392	0.00493261
ENSGALG00000003803	DAB2	67.9329	14.9333	4.54909	0.000334835
ENSGALG00000003814	DKK1	83.06	20.8292	3.98767	0.000334835
ENSGALG00000003815	RPN2	127.582	74.9007	1.70335	0.000334835
ENSGALG00000003816	NT5C1A	2.41552	0.345513	6.99111	0.010468
ENSGALG00000003829	HPCAL4	28.2442	16.6307	1.69832	0.00632782
ENSGALG00000003830	NUP214	16.9672	10.4582	1.62238	0.00116589
ENSGALG00000003832	TEX264	53.6905	29.9813	1.7908	0.000334835
ENSGALG00000003852	LAMC3	7.88601	2.06797	3.81341	0.000334835
ENSGALG00000003855	SRC	3.88319	0.880075	4.41234	0.00493261
ENSGALG00000003860	MID2	1.5514	0.484228	3.20386	0.046301
ENSGALG00000003885	KIAA1614	49.3062	14.8862	3.31221	0.000334835
ENSGALG00000003912	CAP1	514.701	298.922	1.72186	0.000334835
ENSGALG00000003914	CALR3	2.79545	0.230107	12.1485	0.0193766
ENSGALG00000003923	COL6A3	2.53478	1.6307	1.55441	0.0269772
ENSGALG00000003929	SYS1	100.784	57.0775	1.76574	0.000334835
ENSGALG00000003936	PPT1	23.2868	11.1694	2.08487	0.000334835
ENSGALG00000003966	RPL23A	1913.91	1019.38	1.87752	0.000334835
ENSGALG00000003973	TLCD1	224.948	82.0269	2.74237	0.000334835
ENSGALG00000003986	PITHD1	52.0314	34.6493	1.50166	0.0362481
ENSGALG00000003991	MRTO4	101.388	62.3462	1.62621	0.00261344
ENSGALG00000004002	LYPLA2	52.789	33.8233	1.56073	0.00432487
ENSGALG00000004032	ADAMTSL2L	15.3111	7.03817	2.17544	0.000334835
ENSGALG00000004033	GALNT10	1.03952	0.220306	4.71853	0.0353324
ENSGALG00000004034	CAPZB	124.061	80.6306	1.53863	0.00432487
ENSGALG00000004045	AGAP1	16.6541	9.52952	1.74763	0.00371293
ENSGALG00000004055	C7orf50	14.854	9.35624	1.5876	0.0332378
ENSGALG00000004085	ZDHHC13	11.9017	5.81219	2.04771	0.000334835
ENSGALG00000004107	ITM2A	625.548	339.997	1.83986	0.000334835
ENSGALG00000004110	TOMM34	43.2008	17.6329	2.45001	0.000334835
ENSGALG00000004112	FUCA1	45.2608	28.6787	1.5782	0.00327819
ENSGALG00000004123	PABPC1L	4.84502	2.46514	1.96541	0.021739
ENSGALG00000004127	ENSGALG00000004127	10.6089	1.92398	5.51404	0.000334835
ENSGALG00000004128	CYSLTR1	5.99263	1.32978	4.50648	0.00513205
ENSGALG00000004161	CCNB2	85.6777	33.0759	2.59034	0.000334835
ENSGALG00000004166	C5H11ORF2	17.6965	10.8108	1.63693	0.0148846
ENSGALG00000004169	ENSGALG00000004169	40.2469	15.9385	2.52514	0.000334835
ENSGALG00000004176	ATOX1	60.8143	35.6166	1.70747	0.018315
ENSGALG00000004180	TOR1B	33.6946	14.942	2.25503	0.000334835
ENSGALG00000004181	GAA	5.04356	2.6988	1.86882	0.0192206
ENSGALG00000004184	SPARC	2715.95	480.209	5.65577	0.000334835
ENSGALG00000004198	PDZD11	42.2378	22.9301	1.84202	0.000334835
ENSGALG00000004200	DPP9	103.882	46.1618	2.25039	0.000334835
ENSGALG00000004205	SOAT1	25.3926	6.79861	3.73497	0.000334835
ENSGALG00000004213	ABL2	1.58196	0.225119	7.02722	0.00327819
ENSGALG00000004216	TOR3A	10.1282	1.85981	5.44583	0.000334835
ENSGALG00000004220	SERINC3	10.3868	5.4559	1.90377	0.049467
ENSGALG00000004221	IL22RA1	2.30965	1.10695	2.0865	0.0405719
ENSGALG00000004231	IFNLR1	2.92194	0.982885	2.97282	0.048387
ENSGALG00000004234	ATHL1	11.1153	5.48313	2.02718	0.00283168
ENSGALG00000004263	C28H19ORF10	276.943	167.042	1.65792	0.000334835
ENSGALG00000004266	TNFAIP8L1	49.5261	30.7371	1.61128	0.00214549
ENSGALG00000004270	ALDH1A2	92.4971	15.7647	5.86736	0.000334835
ENSGALG00000004273	RALGPS2	47.938	19.987	2.39846	0.000334835
ENSGALG00000004276	CHST12	4.13132	1.52819	2.70341	0.00726471
ENSGALG00000004295	CPD	26.1959	15.7397	1.66432	0.000334835
ENSGALG00000004310	TTYH3	75.2622	47.166	1.59569	0.00261344
ENSGALG00000004311	AGGF1	14.7271	7.06205	2.08539	0.000334835
ENSGALG00000004319	NUDT13	3.65308	1.57256	2.32301	0.00327819
ENSGALG00000004320	FAT2	3.12264	1.63913	1.90506	0.000334835
ENSGALG00000004338	COL18A1	132.032	54.1233	2.43947	0.000334835
ENSGALG00000004341	ENSGALG00000004341	4.93473	1.91721	2.57391	0.0094297
[truncated: 1,660 more rows]

## Sheet: S9_conservation_chondrocytes
Table S9.
[truncated: 355 more rows]

## Sheet: S10_conservation_Sertoli
Table S10.
[truncated: 256 more rows]

[truncated: 2 more sheets: S11_info_ChIPseq, S12_info_RNAseq]
